# Supplementary material for: De novo gene integration into regulatory networks via interaction with conserved genes in peach
Source: Hortic Res. 2024 Sep 5;11(12):uhae252. doi: 10.1093/hr/uhae252 (PMC11630308; doi:10.1093/hr/uhae252)
Supplement: Web_Material_uhae252 [file web_material_uhae252.zip]

Archive with 18 entries (18 files):
- Figure S1.pdf
- Figure S2.pdf
- Figure S3.pdf
- Figure S4.pdf
- Figure S5.pdf
- Figure S6.pdf
- Figure S7.pdf
- Figure S8.pdf
- Figure S9.pdf
- Figure S10.pdf
- Table S1.xlsx
- Table S2.xlsx
- Table S3.xlsx
- Table S4.xlsx
- Table S5.xlsx
- Table S6.xlsx
- Table S7.xlsx
- Table S8.xlsx
