# Supplementary material for: De novo gene integration into regulatory networks via interaction with conserved genes in peach
Source: Hortic Res. 2024 Sep 5;11(12):uhae252. doi: 10.1093/hr/uhae252 (PMC11630308; doi:10.1093/hr/uhae252)
Supplement: Web_Material_uhae252 [file web_material_uhae252.zip › Table S1.xlsx]

## Sheet: Sheet1
Gene ID	Type	Sequence
PpBF1G0558600.1	Type_I	ATGGGACCTAAAGGACTAAACCAAACTGGCCCACTGACGAGCCTAAGCAGGTCCAAGTTAAAGCCCAATCGGCTCGTGAGCAACGGCCATTATTATGCCATTGACTGGCATGTGTATTATTAG
PpBF1G0324600.1	Type_I	ATGAATCTCAGAGAGAGTTTTGGTGGCTTGGCTAGTGAAGTAGTTGAAGGGCAGTTGTGGAAGGAACCAGAGAGGGGAAAGAGAAGGCGTACCTTGAGAGCAAGGGGGTGTGAGGCAGAGGCAGGTAAATCTTTTGAAGCTCTGGCGCGGAGGTGGAAGCTCAGAGATGGGTTCGGGGTTCTGGGTTTTGAGAGGCAGAGAGTGGAAGCAGCCGTGGCTGTTGCCTCTATATTCCAGACCCGAGCCCAAACTCAAACCCAAAACGTTGGACTTGTGATTCGTAATCCGAATTTGAACGTTATTGTCACAAGACCACCACTTCTATTCTATCTAGGTTTTAGGGTAAAATGA
PpBF1G0137700.1	Type_I	ATGTGGGCTGGGGAGTTGTGGAGCAACTATCGTGGTTTGTACCCCAAGGCAAAGACAAGAGGCCCTTTTGGCCGTCCAATCTCAATCAGATCAGATCAGACCGTCCAGATTGAATCTTTGACCACTCCTTGTAGGGTTTTACTCTTTAGATTCGCTTTCACTTCTTTACAATGTGTACGAAGATCTTTGTTCTTCTATGCCAACGTCACCGGGACATCAGCGACATGCCTGAGAGCTCGACACGCGTGCACTTTGTTTGAATGGATGATTGATGATGATGATGGTGATGGTGGTGGTGGTGGTGGTGGGTGCTACAGTCCTATTGCATTGCATGTTTACAGTTTCCGAGGGCAACAGTGTCCACGTGTCCCGGACTGGTTGGCCTTAACCTCTCAAATA…
PpBF1G0391300.1	Type_I	ATGAAGTCGGTACTAGAATCAGTTTATCACCATAACCTAGCTACTCCTCACCGTGCTTGCTCTGGTGTTCCTCCACATGAACATCACAAAGACATGAACATCAAGACATCCGTCGAACTTGAAGATATTCGGCAAACTTCATGGTCGGAGGAAGATCAAGATATACTTGATTGGCATCCACCGACCTCTATGACATATGAGGATGTTGATGACATCCTCGGACCTTGGAACTTCTACGCAACATCAATACACCCGCCGACCTTCTTGATATTATATTCTATGAGTTCGATAATGTTGATGAAATGGGTTTCGAAGCGAGTAAACATCTAG
PpBF1G0048400.1	Type_I	ATGGGCATCATCACAATTCGCCCACCCAAAAACACAACAAAAATGCAAAACGAAGTTAAGGTTCGCTGTTTCGGCTATGAAGGCAAAGCTGAAAAGAAGGTTGATGTTACTCTCTTACACTCTGCTTTAGCTGGCGAGCAGGAGACTAGAGAAGAGAACCAAAGATAG
PpBF1G0131700.1	Type_I	ATGAGAAACACCCGAGCCTACGTGAGTCACTTGGCTAACTTTCACCAGCATCTAAACATGAGCTTGAGGCTTAATCCGGTATGGATATGCAAGTATGAAAACGACGACGACATCGTAATTCGTGAAACTTGGTATGAGTATGAGCAACCGACTCGTCCAAGGACTATTACTCCACGCTCCCCCGCGAATGGGTCACCTAAGCGCCAGCCAATCAGGAGACGCCAGCACAATAATAGCGTGATTATGAATATATGGATTGGGCTTTTAGACGTCTGA
PpBF1G0271800.1	Type_I	ATGTCTTCTTCTCTCTTCCTCTCATCATTAGCCCCTCAGTCTCCTCATCATCGCCATCACCACTGCTACTCCTACTCCTTCTCAAGCCACCCGCCAACCCCACCAAAACCACCCTCCACCTCGAAGATCAAACCGAGAAGAAAGCGAAAGAAGACTAAAGAGCAAGCTAGGCCGTTAGATTTAGACTAG
PpBF1G0052800.1	Type_I	ATGGCTTCCTTCCTTGGAAATGCAGTGCTGCTAATGATGCTTTTGTTGTTTACGGGTGCAGCAGAAAGTTCTCCAGACAAAAGGTATCTGAAGCTCACAAATAATCTGACTGGAAACTTGAACCTTACGCTTGACTGCGCAGCCAATTTAACTGCCATCGGTCAGCAACTGCTCCCGCCTCATGCTGCCTTTGAATTTGGTTTCGACCGCCACGCCACGATCTCCTGCTCCGCTGAATGGCCAGGTCTACGTTTATTTTCGTGGTTCTATCCCTATTCACCCGAGGACCACCAAGACAATTGTACTTACTGGAAAATAGTGCAAGATGGCCCTTGCATGTTTAACTCTACGACCAAGAAGGAAGATTGCCTTCCATGGATGCGTGATGATGATGAGTAG
PpBF1G0259800.1	Type_I	ATGATGTCAACTTTTACTAAACAGTGGATCCTAAGGTGGCAAAATTTTTCCATCTTGACCCTGAAGTTAAACGACCTGCTTTGA
PpBF1G0532600.1	Type_I	ACCAGGCCGTACTGCATAGAAGTGGATGTTAGAGATGTGCTCTCCTCCCGTTCAAATTTCGTATGGAATAATCTGAGCCTAATAGTTGCTCAAGTTGAGGGATTTTTCCTGCTTTCTTTGAAGAACTTTGACATGAACTCTTTAAATGTACTTCCTTATTACCAGATTTCCTCTGTCAATCCCTTAATCGAATGA
PpBF1G0422500.1	Type_I	ATGGACAAGCAGCTAGAGGAGAGACGAGACGAAAAGTGCCCCACTCTCCCAGTAGTCGAAATATTCAAAGTGCTTTTGTGGATGGAGATCACAGCTTCAAACGCACTTTCATGTATGATGTGCCCTCCTCCTCTTCAGAGACCCAATCCACACAAACGTCTGCAAGGTAAAGGAGCAGTGAGATTGAGATGGAATATGGGCAGCGGCGGATGGTTGTGCATTATAGCGGAGAGAAGTGGTGAGCTCACATTCATCTCTGGAAATTCTACTGCATGGGCCTCTGGGCCCACTACTGTCCTCCACAACTGCTTTGGAATTTGA
PpBF1G0497800.1	Type_I	ATGGAAGAAGAGAGTGTGGTATCTAGTCTATATATGGATATTGGAATGAGGAATAAGAAAGAAGAACAGGTCCAGTTAAGTGGTGGGAGAAAAGTGCAGCAGCAGAAAGAGGAAGATGATTTTGCACTTTGCATAAGGGATAAGATTGTGGCTTTGAAGTATCAGAATCCTTATAATCTCTATGCTGAAATTGCACCTTGGAGATTTCCCAATATCCCTTCTTCAAGCCAAGTTCTCATTTGTGCTATTGACTCCATGGCCAAGCCTTAA
PpBF1G0013400.1	Type_I	ATGCCTGTATATCTGGATCTGCTTGATGTGAAGTTTGGGATTTTTCCGATGTCAGGTCATCACATGACAGGTGCATTTGTACCTAGTGCCGGTGCAGCATTAACAGACCTCAGCCGCAATTTTGATTGCCCAACTGTTTGGAAGCAACAAACTTCTCGGTATAGGTGCATGATAAGTGAAGGTCTCTTGAGTGAAGAGGAAAAAGGTGCTCTGGTATTGAATGGAGTTGTTCCCATGCATTTGATGATGATTTGCCATAAAATGTCTGAAGCACTCGTTAGATGTGTAGATTTATTGGACTTAAAATCCCATTGCTCATAG
PpBF1G0396200.1	Type_I	ATGGACAACGCATTGGTTGGTACCACATTTGAAAGAAACATGGTGGCCATTTTTGTGGTCAGTGACAGAAAAAAGATAGTGTTATTTACTGGGTTCAGTGGGGTGGAGTTCTTGGAAATTCAATTGCTGTCGTTTCAGATTACAGTCCTTTTCCATGATCTCCTCCAATTTGACGCCTCTGGGTCACCTAAAAGTTGA
PpBF1G0347600.1	Type_I	ATGCCCCTTTTTGTTCCCAAAGTTTTAGTTTCTCCCCGTTCTGGTTGCAAACGTAGCCTTCTTTTTAATATCAGTGAGCTGCTTCGATTGCCTTCATTTGGTTTAAATAATTTTCCGAGCTTTACTCTTTTCCATGTGTTGTTCAAGTTGGTCTAA
PpBF1G0109000.1	Type_I	ATGGTCGATGATGTCCGTCGATGGCCGAGCAAAACTCTGACATTTTTTATGAGAGATGTTAGAGACAATGTTGCCATATTTGATAGGAGAGGAACTTCTCCAGCTGCTACCTTGCAAGCTCTCCCAAGAGAATTTCATCAAAATCAGCAACTAAACATGCACGGCATCCAGTCAGGCAAAACAATAGTAATGAGTAGCCAAGGGACCTACACTGCTAGTGAAGTTATGTAG
PpBF1G0072200.1	Type_I	ATGGCATGCTACGAAGTGAGTACTTTATGTTGTCCTTGTGCTTACATATTTCCTGGTTGCCTCCTGAGGAAGAACAGGGGCTTGGAAAACTGGAAGTTCAGTGGCTTTTATGCTGAGGACTTGGAGAGCTTGTGGAGATATGATTTGGAAAAGAATTCTGATGAGGAGTTCGGTTCGGTGCTTGGAGGACAAAGGTTGTTATATCAAGTGCAATTTGATGGGTTGATTGACTGCTTGCATCTTGAGGCAGAATGGGGGCATGGAATCTGGAAGCTTTTCTTTTATGCTATGGACTTGCAGAGCTTGTGGAGATCTTTTTTGGAAAAGAATTCTGAAGTGGAGTTTGGTGGTTTTAGCACAAAGACTATTATATCACATGGTAGAAGATTATGGATTTCA…
PpBF1G0418300.1	Type_I	ATGATTTTGTGGATAGATGAAAATAGTTGTGTAGATCAATCAAGTGATGGACTTGTACGGCGAATTGGTTTATTGGTGTACCCTGGCTTAATGGCTGCCTCCCAACAACCGAAAAGAGTGATAATAATTGGAACCGTGGACTGTTGTTGCATTATCTGTTTTTTTTTCTTTTCCCCTTTCAATAAAATCTCTCTATTTTCGCATGTACATAAACATGCATATAATCTGACTCTGAAGTAG
PpBF1G0379000.1	Type_I	ATGAAACTGCGACCCACAATCTCTAGTTCGCGGACATCAGCGGCTTACATGGTACGCTACAAATCGCCACCATTTCGTTCCTCAAGCAACCTGCAAGCCAGCCCCGGTCCCCGGTCCCCGGTCCCCGGCACAACACAACCTTAA
PpBF2G0621100.1	Type_I	ATGGGCTGCAACATGAACCAAATTATCTGCCATTTTATTAAGCAATTGAAAATCGAGAGCGACTACTATCCTTTGATGATTTGTGGGCACGTCTACTGGTGCACGAACGTAGGGTTAATGCACTTCTTTCCCATCAATCTTCTACAATCACTTATGCTGGTTCTCAAACAAATGAAATTGCTATGTCTACTCACAACAACAATTCTGCACAGTGATTTGATGATGGAAGTGGTGGTCATTATCGTCGAGGTGGTTTTGGCAATCGTAGCAATGGATATCGTGGTGGACATGGCAACCATGATGGAGGATATGATAATGTTTGTGGAAATAGGCGTAATTATGGCTGAGGCTTTGATTGAGGATTTGACCGTAGCTTCCGTAATAATCGCTTTATTTGTC…
PpBF2G0766300.1	Type_I	ATGCACCAAATATTAACAGTAACCGAAGGGATCCGCAAGCATTGGATCATTGCTCTGCAAGTCAAAGACGCTAAGCAAAACATGACATCCATTCCTCCCATGCCGAAATGGAATGGACGACAAGATTTCGACAAGCGAAGTGCACACGCATATTTTGTTCACAAGATCAGCAGAAGCATCGCACAAGAATATTCTATACTCGCGACCATAACAAATTCAAATGCAAAAGTAATGTTCCTCCGAAAGCAGTAA
PpBF2G0784600.1	Type_I	ATGGAGAACTGGAAGCCTTTAGGTCTTGAGGAAGAAGAAAAGAAAGCTTTACGTTCAACTTTGTCGATGCCGAAGAAAGGAAGTTTTAGTGGAAGCATGCTTGCAGCACTAATGCAAATAATGTGCATATTGTCACCCTGCAATCTGTGGTTCCCAATGGACAAGGCACCTCAGAATCTTGTTCAGAAGATTGCAAATGTTTTGGTTGGCCAGCTTACCTAA
PpBF2G0878700.1	Type_I	ATGAGACTGTTTTTCTCATGGCAGGACCATTTTCTTAATCAATACTTCCAAGGTGACCTATCAAACTCTGGTTGTCCTCATATCACTTTTGAGTGGCCTATTAGACCTTCAAACTCTCGTCAAGTCAAGTTTTCACTATTATGTGGTTTTAACTTTTGA
PpBF2G0739800.1	Type_I	ATGGACAACCTATGGCACAATGCTCTCGGCACGGTTGCTCGCAGGCTACCCTACAGTCCTAGCAATCATGGTGGCTTATCAGAGCCGCTGTCGATCACGCTAGGCCTAGGTCCACTCTTCACCTGA
PpBF2G0773000.1	Type_I	ATGGCTAGTGATGGAGATATATTCATCCATGGCCCCGCCCTTTGTGGTGGGCTTCCTCCTATATCTTTGCTGGCTAGGCACCCTCCTTCTCCCCCTTTCCTTATTAAAGAAACGGTGATTGATGTAGAAAGTTTAGTGGGGGTGGCTAGTAATGGATTACCCATCTCCTCTGATAGCAAAGGAGTGGGGAGGTGCTCCTTTGATGAAGAAAGTGGGGACAGGGAGAGTACAGAAGAAACAAAGGCATCAAAACCCAAAAAGAAGGGAACAGATGCTGCTTCTGCTGCTGCTCCTTTTTGA
PpBF2G0778800.1	Type_I	ATGAAGATTGTTACTGTTGATCACCGGAGTTGTGCTTTCAGTTCTGATAACTTGGCAGAGGTTCCATATGGCTGTGGCATTGAGACCCCAATGCATCCTTCTTCAACTCCCATGAGAGTTCCCAGAGCAACTCCTATCCATAATGGATGA
PpBF2G0609800.1	Type_I	ATGCACCCTCTGTGTGTCCAACAATGGTTACCAGCATTCCAAGATCTTCACTAG
PpBF2G0750300.1	Type_I	ATGACTAATCAGCCCGAAGGTGTCATGGACATGCCCTTCTTGTTCATGGAAAAATTTAATGCACAGATGAAACGATCATGGACAAGAAGACCTGGAACTCCCCTTCCCCAACCCTCTGGCTATAAATCTTCTTGTATCCTTGGTGACACCCTCCTCAGAGAAAAGCCCAACTAG
PpBF2G0782300.1	Type_I	ATCATTGTTCAAAACTCTTCGCGAATCTCTGCCTCCGTCTCACTCTCGAGTCTGAGGAGTTACCAGCTTAAGCTCTACGGCCTCATTCAGCTTTCGATTGTGATTTTTGTTGTTGTTGAGAAAGGAGCTTGA
PpBF2G0828000.1	Type_I	ATGATCACCCTAATCAAAGAAACGTCCTGGGCCAATTTTGGACCATTTTTCTCTCTTGTGGGGTTTCTTCTGGGACTCAAGGTCACGCGGGAGTCTGGGGGTGGGGTGTGGAAGGAACACTTGCATGAAGCCGGGTATTATTGTTTAGCTATTTTCGTGTGA
PpBF2G0598400.1	Type_I	ATGGAAGCAATACCATCAACCCATTTTAATTCCAAGGAAGACATAGCCAAGAGATCAGGAGCAAGGCCCTACTATGCCCCTATCCTGCATGACAACGCACATAATCTGCTGCAAGAAGGGCGGAATGCGATCGGCGCGCCTTTTCTGACCAAAAATTACAAATTGGCGCAGCCACATGGGGTCAATGGGGGTCAGACAGCCCCTGAGCTGGAAATGGCTCGGAGGTACCTGGTTTGA
PpBF2G0863600.1	Type_I	ATGGCGGCGGCACTTAATCATGATGAAGCTGAATATATAAGGTATGGTAACTACCAAACACATGAACGTGCTCCGAGTTTCCAAGATGGAGATGTTGCAGTTGAAGTTGCAGTGAGGGATATGGTGAAGGCAATCAGCACCAACTTTGAATTTTGGAGAGAAACCAATAAAAGGTTGGAAGTGAAATTCGATTGA
PpBF2G0903400.1	Type_I	ATGTTTATGTTTTTGGTATTTGAGAGTGTTTTATTGAAGGGTCGAATCAATGATATTACACATGATACGTTGCGGGTAAGAATTGAATATCTGAGTTTGATTTGGTCTAGTCTGGTGGTCGACAACAGCCCAACAAGAGCCAAGGAAAAAGAAGACAAAGACACAAACTGGTGGTCCTCCAATGAAGACTCAGTGGGAGAGCAAAAAGAGTATAGGGACATGGCATGGACCCAAAGCCCATCTCCATCGTCCATGACTTGTTGA
PpBF2G0897600.1	Type_I	ATGAGGCCGCAGAGCCATGACATGAACACAGCAGGCTTGGCAGCTTCAGGACTGCCAGCCCAAACAGCATACACTTGCCTCGCATTTGTTAATCAAGTTTTAGAGGACCACTTCTTCTCTGCTTCAGAAAAAAAAGAAGAAGAGTTGTTTGTAGCTAGACTAGAGTGGTCCAAAATCAGGAGCTACCGTAACCCACAGTCCAGCCAACAGGTAGAATCTGCTACCAGAGATTTTCCACCAGATCTTCCATCCCGAGATGAAGGATTTGAAGCTTTTTCATGTGCTCAACAGAAGAATTGA
PpBF2G0889400.1	Type_I	ATGTGTGGCAACACAAATTATGCATTACATGTGGAGCTGTGTCTCCTTGTTGATGTTGAGATGAAGGTCGATGAAAGTGGAGCTATACACTTTCATAGCAGTAATATGTCAGTTTATGAACAGCGATACCCTGGAAAATTATATTTCCCAAGGATGAAGAAGAATAGCATGAATAAGCCAGCATATGCTGCAATACTGTTCACCGACAAAACCAGTTTTGATATTTGTTTCCTCTCGTCAACAGACTAA
PpBF2G0877600.1	Type_I	ATGAGTCATTTGGGGAAAAATGAGAGGGTAATTTCATCCCAAAGGTACAACTTGATTATGCGCATTACTGAGCAGTACTTAAACAGCGTAGCAGAGCAGATGATTAAACAATCACGTTCAACGGAGATGTACACGTTCTCTCCCCCTAGGCCTCCCTCGCATCGCAAGAGAGTTTGGGCAACACGTGGGTCTGAGAAGACCTTTTGTCCGAGAGCACTCTAA
PpBF2G0770400.1	Type_I	ATGGCCAGTCAAAGGCATCGGACGAGCGCGAAACAGTCGGAGGCTAAAGCGACGCGTGCTCCTCATGCTTCCATACTTGGCCTCGGAAATGAGCCTCCTCTTTCATACGCTTTGAGCTCCGAAGCTCTGTCGGCTTGTCTTATTTCCCAAGCAAAGTGA
PpBF2G0771700.1	Type_I	ATGCCTTGGATGGTTTCTGAGAAATGGACCCAGAAACCAGCTAATTCAGTTGAAACAGCTGCTGCAGCTGCTGGAAGCCTGCAACTTTCTTATTCATGTGGTTTTCTTGTCCTTGTTGGACCATCTGGCAGGGCAACTGGGATCTGGGCTGGAACTGGGGTCATGGTTTTTGGCTTCACCTTCAATGCCAGAACATGCCTTTGCCCTGGCAAAGATAAATGA
PpBF3G1170300.1	Type_I	ATGGTCTCGTCTTCCTCTCATGATGATCTTTCCATTCCTTCTTTCTCCAATGTTATCACTGGTCGCTTGGATAGGAACAACTATCCTTTGTGGTTCGCACAAATCCTTCCTCTCCTACGAAATTGTCGTCTCCTCTCTTTCATTGATGGTTCATCTGACAGTCCTTCTGCCTTTGTTCTTGACGACGCTGGTAAACCCACCGACACTGTCAACACCGCTTATGAAGATTGGATCCAAAAGGATTAG
PpBF3G1111200.1	Type_I	ATGTTGCCAAACAAATGCTTGATTGTGAATGTGTTTTCAAGGTTGCTACTTTTATTAGATTTCAAGGGGATAATGCTTCCTTGCCAGCCACCCACTGACAGATGCGGCAGACGCGACAGACGGGCGACAGATGGACGAGAAATGAGATAG
PpBF3G1177200.1	Type_I	ATGTCTCCTTTATGGGATGATGCGACCATTAGTAGGACAATGACGAGTAGAATGGGAAGATTAAGCCAAGTGACCAATAAGAAGCTAAAGCACTTGCCCTCGATCAATTATCAAGAAGAAGCTAAAGCACGTGAACCGTTTAATGAGGGCAGTGACAATTGGCAGGCAGTATAG
PpBF3G0987500.1	Type_I	ATGTGGACGACCTCTGTCTCATTCGTTTCCCTTCGCGCCCTCACTTCAGCGATTCTCGCAGTACATGCCTCGTTCAAAGAAATGGAGGTAACTGATTGCAGGATGGATGCGCGGCGCACGTTAGCATTCCCTGCAGCATATTAA
PpBF3G1004800.1	Type_I	ATGATGTGTATTGGGTTCGATTGGGTGGGTGGTGGTGATGTGGGGACTGGGTCTGTGAGGTTTGGTGACAGTGGTAGGGTCAGTGGCGACGGCGGTGACGATGTTATGATAGTCATGGTTATGGTGGGTTTGATTTTCATTTCTATTTTGCTTGATAAAGTGATGGGGAGAGAAGATTGA
PpBF3G1094100.1	Type_I	ATGAAGAAAATCCCCTTTGTAGTTAAGCCAATTAGCACCAGCTATAACTCTCAATCAATGTTGGTGCTACGAAGACTTGTGTATGACAGGTGGCGGTTTTCTAGCGTTGATGGGACTTTATTTTTGGGACTTTGGAACCACTTTGTTGGTGTTTTGCTCCATTTTGTTTTTTTGTTAAACCAACTGCTTTTCAATTCGGAATGTTTCTGTTTGTCCTATTTCCTAACTTAG
PpBF3G1236700.1	Type_I	ATGAAAATACGACATGAATCGGATTTCCTGTCTGCAAAACTCTCTCCTCTATGCCCCTTTTTTTTGACACATGCCCTTCTCCTTTTTCTCTATATATTTTTTATAAGTTTGTATACAAGCGATGTTGGATGTGGGAATTCGAACACACAGGGATGA
PpBF4G1318000.1	Type_I	ATGCAACACCAAATATGGTGCTTGGATTTGAAAGCTTGCCAAATTGAAAGGGATGATCAGCAGCTCAAGTTGCTGAAACTTCTGAACATTCAGCTCACGCAGATCAAAGATTCCGCAGATATCACAAGAGTTGACGGTTGCAGTCAACAATTCCATACAGGGGCATTTCCGTCACTTCAGCAAATACAGAGCAAAAAGCTTCCTCTCCTCCCCTGCAGTGCACCAGCAGTGAAACCCGCACGCGCGGTAACTTTCCTAACTCCACGTGCACCATTCCCGCACTTGCCCAACTTGGCATTTTTACCGGGACCCCAGAGAAAGTTACCGTTTTACCGCGTACTTCATTAA
PpBF4G1502900.1	Type_I	ATGGAGATGTACATCATCGAGCGAGATGGGATAGATAGAGGGGTCAAGATCGACCCACGAGAACGTACAATACTCTGCAAGGTCATGCTTGCTACTCACAAACCTGCAGATGGAAGCTTGGGATCGACCTGGAAAGGGCCTTACCGTGTCATTGATGTTGCACGCCCTGGCACCTATCGACTAAGGGATCTCAAGGGAGCAAGTTTACCTCATTCTTGGAATGTCGGGCATTTAAAGAAGTATTTCTAG
PpBF4G1488500.1	Type_I	ATGGCAGATGAGCTTGCCTTAATCGATGTTCTAGTAACTGAAGGTGACTTGACCATCTATGCTCTTAATGGTCTTCGTATTGACTTCAAGGAGATTTCTCCAGCAATCCGCGCCCGAGAAACCGCCATCAATTTTGAAGAACTTCACGATAAGCTTGTTGATTATGAAGAAACTCTCAAGAGAGAAAGCACCAATCTGGTCACACTTCCAATCGTGGCTCCTCCCAGTTTCAGCGGTCTTGCAATTTTCCCTTACAAACCGGGTCTCGTAACTCCTCCAGTTTCCACTCAGGTCATGTCTCATATCTCTACCAAGGGTCTCGAAGCAACAATCGCCAGCCCTCCTTTCAATCCAGAGATCCAAATATCACCTACCAGCTTTGTGATCAACAAGGACACA…
PpBF4G1494800.1	Type_I	ATGGCTTTCTTCACTGAGAAGTCATCACAATTTAGCCTTGTTGTTGCGTTAGTAGCAAGACAGGTGTTTGATGAAATGTCTGAGAAAGCCATGAAAATTGTGAGGGAAACAGGAATTAAGAAAGGATGA
PpBF4G1400900.1	Type_I	ATGAGAATAATGCCAAGAGGAAGAGTATCATATCACCTCAAAATTGGAAAACATCTAATGGACGAGGAAAAGCAAACCTACCAAGCACAAGACGAAAAGCCTTACTGCTCAAGCTTGATCAGTGCATATCTACATGGGCGGGCTGTTGTGCTAGCTAGTACTGCAGGGCAGGGTAGGGCAGGGCAAGGCAGGGCAGGGCATGGCAAGGGACATTTGGATGCAAATGCTAGAGATATAGACCCTTTCTTTTAG
PpBF4G1318800.1	Type_I	ATGGAGACCATCAAAAAACATAGAGAGAGAAACGAAGAAAAAGCAAAGAGCCAAGCGAAGCATCCAAGGCCAAGAAGGCGCATTTTAGTACAACTGCATTATAATAATGCTTGCTTACCCAAGAAGCAATTCATACAGGACAGCCATACGTCTCAGCTCTCCTCTCTTTGGGCCACTCCGCTGCTTTCACTGTTACAGAGATGTGCAAAGGGACTGAGAGAGTACAGTGGTGGTTACCCTAGGCGCATCTTAGCATGGAGGGGCCCACATGGTTGGCGTGAAGTGTTAGGGTGCGCATTTCAGCAAGCAGAGCAGGAGAGAAACTCAGAGATAAATGCGAGGTGGCTTGGTTGGCCACTGCAAAGTTCAAAAGGCAACTACAATTTTTCCAGTTTTGTG…
PpBF5G1545500.1	Type_I	ATGATTTCTTGGTGCGTCTTCGTTGCAGAGGTAAACAGGCTTCGTGGTGTTTGTCGTGGTGTCGTTCTGGGAAGGGGTGGGAGATTTGAGTACCGAGGGGCAAGAAGAGAGGTGGGAGGTGAGGATGTGGCCAATGTCGATCACGTTGAAGGGCTAGGGAGATTTGAAGCCAGAGATGAGGTCACGGTCGCAATGGCGGGGTCGGGTGGCGTGGGAGAATTGAACTTAGGTTTAGCTTCGTTGTTGGGTGATGAGAAGCCGAGCATGCCTCCCTTGGGTGGAAGAGCCCATACCAGGTTGGCTTATGCTACCGTTAAAAGTGATGTTGGGAAGATGATTGAAAGTAACCCTTTATCCCAGAAGATATGTAAGCCGCACTATTTCTACGCATTGGGTGAA…
PpBF5G1757500.1	Type_I	ATGGAGCTATGTTTGTTTACGTCCACCTCATCGAGTGTTCTTGTGTCACCAACCATGCTCATTGCTCAAGTGGGCCCCTCATCTCATACAGTGGCAGTGAGAGTGCTTATCATGATTCATCATGTCCTGCCAAGCCAAGTAGAAGAATTGCAAGTTAGAAGAACCTTTGTGGTTGCCAAAAATGGATTGCACGTCCTCTACAAGCTACAAACAGTTGCAGCCTTTTGGGTCCATGACTCCCTGCTATGCTCCCATCCCATACCTTTCTGTTTTGCCCATCAACCCAAGGAGTGA
PpBF5G1551300.1	Type_I	ATGAGTATGACCTATCTCATCCCTGTCTGTTTTGTTGCACAGGATGAGCTTGCAAGGATGCCAAGGCACTTTTCCTCAACCTCACTCCAAGCAGTCGCTTTTGATCTTAATCAATCAATCCTCAATCCTGTTCTTGATTTTGTCTGTGTCTTTTTCTTTTTCTCCCTCTTCTCTGGTGCTGGGAATGGGTTATATTTCATCTGGTAA
PpBF5G1669700.1	Type_I	ATGAAGTACAACAACAGCAACGTCATCAGTATTCTAGACCCAATATTATTGCTGCAGCCACGCAGTAAAGAGTCAGCGCATAGAGAAAGTCAGCAACAGTGGCTTGACATCTGGCAATCTTGCACCTTGACAGCTGTTCCTTTGTTTAGTACTCTGTTTGATGGTTTAAGGAGAGTTGTTTATGATGCTAAGCCCAATCCCCACACTCTTACCTTTTGCTTTCTGAAGCTGGAGAACAAGAAAAATACAAAAGCCTACCAAGAAGTGTGGTGCACAAAAGCCTGCTCCATGATCTCTATGGTTATAGCAATAGCTATAGCATGCCTAGCCCAAAATGAAAAAGTGGAGGCAGGGACCATAGCAGCCATTACCCCAAATATTTTGAACCAGTATACTAGA…
PpBF5G1585700.1	Type_I	ATGATAAAGAAACCACCATGGAGACCCACGGTGAAGCATATCAAATCGTTGGGGGAACAATTCAGGCCAATAACAGTTTATACCTACCACACAGGAAAAATAACATCACAAAATCACTTGTGCACTCATTTAAGGATTTTGTCAAATACATAA
PpBF5G1556800.1	Type_I	ATGTTTATGCTACTGACTTGGTTGGTGATACCCGAAGGGATTAGAAATGAAGCTTTGTTTTCCATCCCCACATGGCTGAAGATTTGTGGCAATTTGGTGTCTGAAAATGGCTACGGGTTGCAAGCTACACCACAAGAACATCAAGCACATGCCAATGAATGTGCCAAAGAAGGGATGCAGAAATCCCCACTAGGACGGGTCTCATTAGGTCCCCTGCCAGATCGGATTGAGATTTCGGGGATCCTTGAATTTGAAAAATCCCGATAG
PpBF5G1768800.1	Type_I	ATGAGCAGGTCCGGCCCAATGAAGAAAAGGCATGGGCCTGTGCGATGGATTGGATGGTGTGACTGGCGGCAGAGTGGTGTGGCGACCACGCAAATACTTGGAGAGGACTTTAAACAAATGGCAGTAAACGAAAGGAAGGCTAGAGAGATACTCAGAGAAGTGCCGGAAAATCTTCTCTCTGTTTCTTATCAGTTGGGACTATCCGATCAGTTACTGCAAACTTTTGTGTTTGTGAATCCCTTTGGTCTTTGTTTGGGTTCGATCAGCCTATTTCGGCACCCTGTCGGAGAATAG
PpBF5G1538200.1	Type_I	ATGACCGCGTTTCCTTACCTGCCGTACCGTGCTGCCGAAGTCAGCCGTCACGAAGAGCTCACTGCCCCCAACCCCACCGGTCTAAGAAGTAGAAAGTTCTATGATGCCAAGGGAAGTAATCATATAAAGGTGTGA
PpBF6G2027100.1	Type_I	ATGGGATATTGCATTGTGATGGTTATCAGTTCCGGTGGTATACCGTTGCTCTTGATCCTGGCTTGGGCTTATTACATGTGGGGTTGGGCCATGCTGAATTATGGGCCTCCAGCACCTTCAGCCCAGCCTCCTGCTCAGGTGTTTGGTAAGAAGGCTCAATTTGACCCCGTTGAGATCTGCTGA
PpBF6G1896400.1	Type_I	ATGGGCAGTATCATAAACGAAACGTTGGGTACTTACATTGTAACTTATCAGAGCAAAAAGCGAGATTGCTTTGAAAATTATCTACGGATTAGGGTGTTGCTGGATTTATCCAAGACTTTTCGACGCAGTCTTTTACTGCGTCTTAACAAGGATCTAGTGGAAGTTGTACTTTGGCATGAAAAGATACCAATCACCTGTTACCTTTGCGACATGGTTGGCACACTAAGGTATCTTGCACACTTATTGCACAATTTGCAGGCTAATGACAACATGTCTAGAAGGAACCTTAAGAAGCCCAATTTGGTAAGCCTACCAATTGTGGCGAGATTGCCTGTTAATAGAGTAGATCATGCGATGATTGATGTTGAATACTCAGGAAGGAATCAAGCACAATTTCTC…
PpBF6G1984700.1	Type_I	ATGCTTAATCTGGGTAGTGCTTCCAGTTTGGCTATAGCTGTCAAGAAACATGGGAATCAGTCGTTGACTCAATACTCATATCATGGTTCTACTACTGGGAAGTGTACTCACTGTTGCAGTACTTGCCATTCTGTAAAGCAGTATTTTAGAAAAATGGATACCCTAAGTGGTGGGATAGCTATAAAGAGCGAAGGGCCCGCGAGGGCCATGACACCTCCTCTAGCCGGAAAGAGGGAAAAACCACCGTTTGTGCCATTGAACTGA
PpBF6G1883100.1	Type_I	ATGAATTTTGTGAGGACGGGAATAGTAGGTACGTCGGAGTCGGAGTCAAATGAAGGCAGCGATAGGAGGAAGGAGAACACGTTCACAGATTTTGGGTACGCCAGAGTCGAAGGTCTTGTGGTGGCAGCGATAGGAGGAAGGCAGCAATGA
PpBF6G1988800.1	Type_I	ATGGTATCAATCCTTCTTTATAGCAATGTGGTTCAAAATGCCAAGACTCTTGATCAAGTTGATGATGTCTCTGATAACTCCAATACGAATAATCATGTGGTTTCAAATGGCCATCTTCTTCTTTGTGGTGTACGAATATGTACGAGAAAGTGCATCTCGAACGCAATGTATCTTGGCATGTGCATGATTAAATGCAAGTTTGAGCCTTCAGATGTTATGTATAACTCCATCGCAACCACTTCTTCTTCTGGTAATATGGGATTATTGATTTCACCTTACTCTCTTTAA
PpBF6G2048600.1	Type_I	ATGGAAGTCTTGTGCCATCGTGCTCCTCGTTGCTCATTCACGGCAATGCAAGTCTTTGGCTCTCTGAGTCATGGTCAGGACTTTTCACGCGGCACAACCTGTTGGAATGTGGTACTTCATCCTTTGCTCGCTCATTACCCACAACCCGTTCCCCACCATTCGTTTGCTTCAAGCCACCAGTTAGTCTCAGCCAGCTCCTTCTTGCCCCCACTCTATTAA
PpBF6G1848700.1	Type_I	AAAATTGTCACCCTTCATGTGCTAATCATTTTCAACACCGGTTTCTTTCCCCACAATATCATCATTACACAGACACAGGCTGATCTTTTTCTTGCAGGTACAGTTATAAATGCAAAAATTGTCGGTGTTCATGATGGCAAGATATTCGTGGTGTATTGTCGTGCACAAGGCAAAATCATAGCTCATGGTGCAAGCTTAATGACGTATCATTTGTCATGTGGCCTTGAGTTAGCTAGGGTTTATGGATTATGTACGTAG
PpBF6G1950600.1	Type_I	GCCATTGCAGTCACCTCACCCACATCAGGAGTCTACATTTGCCTCGCTAGTAGCTCCTCACACAGGTCAGGGAGATTGTTCAGAGACTTCGTCAAAGCAGAGGGACACTCGTGGTCCAACTATGGGGCTTGA
PpBF6G1983900.1	Type_I	ATGGATTCCTCCCTGCGTCATTGGATGGGAAACAAGAGAAGTGTTAGTGTTAGTCGAGCGCCCGATGCAATCTCAGATGTCGCTGAGAGGCTCGCTGATGTAGGATACTCACAATCATCAAGGTTGCGAGGGTTGAGATGCGATTGA
PpBF6G1985100.1	Type_I	ATGCGTCTTGATGTTAAATCCCATGAAAAGCCTGCTTATATTGAATACAGTTCAAACAGGCAACGTGTTATTTGTGAAAACTCAATATACGAGAACGAGACCCGAAAGGCAGATGCCCCGCTCCGCAGCACTATCCCAAAAGGCAGTGATGGTTTGTCTGCCATCGTCTTTTGTGATAGTTTAGACAGGTGGAGGCTTTTAGTTACTCGCGTCGCAGCACTAGACAAGAATATGTTGGGGTATGCTTAG
PpBF6G2007000.1	Type_I	ATGTATCTGCCACTTCCGGTGCGGTTTACAGAGATGGTTGCTTGCCAGCTTGTGAAGTACTTGTTTATCCTTATTACTACCCTAGCTACACCACCATCGCTTGAAACACTTGAGCTTCATGCCTCCTCTTCCCAACACTTGCTTGGTAGCAGTTCTCGTCTTAGTAGGGGCGGAGAGGATGATGGCCCTTATTGGGGAACCTGA
PpBF6G1836800.1	Type_I	ATGTCAAGTGAAACTGTGAAATATGGAGTAGCTTACTGCTCTTTTGCCATTGTCATGTCAGTGAATTCTTCCTCTTGGTTGGCAGCAGCTCTCCCTTACAACTTGTATATTTTGGGTTCATTTTTAACAAGTGCCAGTGTGCTCTTTGTTTTAACTCACAATTTACCAGCCCAAGCTGCCCATCCAGAGAGAAGGGAAAGAAGTCGGGATTATATCTGCACAAGCCTTCTCAAGTGTGTCATCAATATTAATTTCGGCACAACCGGGTTGGTTCCAGATGAATTGCATATATTTTTTGGAATTCCAAGGGCATCTTTCGGAGAAGTGAACCAATTGATGGTGATGATAATTGATCTTTACCACTTACCAGCATTGTTGCCGGAAAGCCAAAGATTTTCA…
PpBF6G2026200.1	Type_I	ATGTGGCCGCTGGCCACACATTTCTCCCCGCCATTTCCTCAGCCCAAATTCCGGGCCTCCTTCAGAATTCACACGGACCCTTTGGCCAAAAATCTTTTCCGTTTCTCAGCTCTGGTTGCATTCGAGCCCTCTGCCACGTTCATCTTCAACCTCCATCGCACCCACGCTAACTTGCAATAG
PpBF6G2100400.1	Type_I	ATGCCCATATTCCTCGAAACAGACCCAAGCCAAATTACAGCTGAGATAAACCAACTGAATGAGGTGCTGCACAATTTTTTGTTATACATTTATTTCACTTATAATTATCCTACTATTCTTGTAAAATTGAAGCACCCATTTGCCCCATTTTGTAACAAACTTAACATTATTCTTCAGCTGAATATTTGA
PpBF6G2094500.1	Type_I	ATGGTGAATAATTTGAATTTACCCATGGGATCATCCCCTGCCCTAGAGTGGAGGCTGGTTGAGTTGAAGAAATGGGTGGTTACCATGCAAGATTTTTGGACAATTCGTTACTTCATCGCAGGATGCAATCATCAAAGGAGATGTACTTTAGTAGTCATATAA
PpBF6G2065000.1	Type_I	ATGTGTGAATTGGGCTTCCAATTACCACTTTTGGAACTTCAACAGCCCAAATTGGCAAATTCAAATTCCTTGAGCAAAAAGTTTCTGTTCGGTATAGCTCAAAAGCCGACATATATTCGATTCGATACTTGCTTCTCCACCTCCCCAGATCACGAGGGCCAACGACGGCACCCGATCTCCGCCTCCCGCCTTATCTCCATTGACAAGGTTCCCGCCGGCGAAGGAGCCTTCTTCGACAGCTAA
PpBF7G2151300.1	Type_I	ATGGGTAAAGAACACGTTGCTGGAGATAAGCCAGATTGTTTTGGAAAATGGAAACCGGTCGAATACTTCAATTCCAAACGTAGCTCTGTGGGCCAGTCACAGATCACCTTCGGTAACCCGTCACAGTCTTCGGCACCTCCCGACCTTTATACCCTTCTCGACCCTTCAACATTGGGAAACGAAGTAGGCATTTCAACACCTATCGAACCGGTGACACTCAATATAGTTTTCACATTAAAGATGAAGGAGTTAGGCTTGTCCTCAATCGCAACTTTTCGGATATTCCATAGATCTCTATAG
PpBF7G2365300.1	Type_I	ATGCATATTAACCTGAAGTTGTGTATTTCAGCACGCAATTACCTACCAGACTTGTTTACGCAACAGGTCACCAAAGGAGCAAGTGGTGAGTTTGGTCAACAGCTAGGAAGAGAGGGGCTGAGCCCATTACCTCTGCCCCCCGCCCCAGCTGGTGGTTGGTTTGGCTTTGTGATCATATATGTTCACAGTGGTCCGGTCCCAACTCAACCAACAAAGCATGGCATGAAGATGAAGGGATTCTTCAAAAAAAAGATTTTGGTTGGGAAAGTGGTAGGTAGTGATCTTGTCTTGCAATAA
PpBF7G2305900.1	Type_I	ATGGGGCTCGAACCAGCAGACCCCCCGGATCAGCTTACGCCACCCTTTGTCGGATTCGAGGCACCTTGCACTCTCCTCACCATGCCACGTTTTCCTCTTCATTTTTTCCCATTTCTTTCTTCTTTTCATTCTTCCTTTCTGATTCATTCTCTGCCTCTGTGGACACTGCTGCCCTTGGAGTTGTCCCAATTTTCCCCTAATCTGCCACTTGCAGACGTCGCAGTTTTTGTCCGTGGATTTTTGAGTGACAAGGCTCCTCTCCTCTCACTCAACTGCTCCCATGTGAAAAATCTGTATGGAATGGGATATTTTGTGTCTTGGCAATGTGAATATCATGTGACAATTGGAGAGTGGTATTAG
PpBF7G2315400.1	Type_I	ATGGATTTGCTTAACCCTGTTTTGACTGGTCAAACCAGCCCAATCAATGACCTGAGCTCCTTGTTTAATGGTGCTGTTGGCCCATGGACCATGATGAACAAGTATTGTGCCAACAACACGACCCTTGGGCTCAAACAGCCCAAATTTGGCTAA
PpBF7G2234600.1	Type_I	ATGGTTCAAGTATGTGTTGAACCTTTAATGCTGGATGGTTTTCTACCTTACCTTGGACCAAGGAGGGTTCAAAACCAGGTAAGTTTGTTTCACCGCGATGGTCTTGCACAAACCGGCACATACCCGACACCTCCACCCAGTGCTGCCGGCCACCTTCCTACGATTCCCCTGGAAATCTCCTTCCTGCCATGA
PpBF7G2188500.1	Type_I	ATGGAGGCTTGGGAGGCGTCGACGTTTGGAAGGTATGGCAGCGAAGGCAGGCCGCCTGGTCTTGGGGCTGGCGGTGGAGGTATAAAGGCTTGGGGGGGCAGGCTGGAGGAAGGAGGCGTTGTCGCAGAGGGAGGAAGAAAGACCGAGAGAGAAAGTGGCGTTTTTCAGAAAAAGTATTAG
PpBF7G2327500.1	Type_I	ATGGTGTTTAATTCTCTCACACAGACACTCTGCAAATGGCAAAGGATCAGTGTGAGAGAAAAGGAGAGGGAGAGAAGGAAGAAGGAAGAAGGAAAAGGTTGTGGGAGTGGTGGGAGAATCTTAACCATCAGCTGTGAGGCTCTATTTGTAGAGAATTGTAGAAACAAGGAGGATCGAGATAGCAATGGGAGTGTCTGTATCACCACCGCCTCACTGTCATGGGGGAGCACTTTTGCTCTGGAAAAATATCACCTGCCAATTAAGTTCGAGCTTAGTGTTGTGAAATCACTAAACAATATCACACTTGTTGGGTAA
PpBF7G2235300.1	Type_I	ATGGGCCCCATGTCCTCTACTCAACAGCTTGACAGACCAGACATACGACTTGACCATAGTTGTCTTCCTGTTTTTGAACTGGGCCCAGCATCATTAAAGCGTATTTTGAGCTACAGAAAAGTGGGTCTTAATCAGGATGGTCAGTGGTCACCATCAAGTGGGCCCGTCGGCTGGACAACATCTGACCGTCCGATGTACCAGCCCTGTGTTCTTGCTAATTTACGCAAAAGGACTGTTGGGGTAACTGAAAGAAAAGTATGTGGAGCCAAAGTCATGTGCTGTCTTCTAGCTGTTGGGGAAAAATATTTCCACAAGCCTTTGCTTACATGCTTCCATGTGTTGCGGTATAGGCTTCAACGCTGA
PpBF7G2391300.1	Type_I	ACGGAGGATATTTCATACTGGCTTAGCTGCAGGGGAGCTGGCCTCTTATCTGTTACATCTGTGCTTTATAATTTGAGAAATATTCAGGCCCCAATCATCCAAAATATGCCATTAGGGCACTTGTTTGGTGTCCCTGTCATGGATCATGTCAATGGAGTTGACCGTCGTGAGTTTCATTACCCTATGCATTCATTCAGTGCGATTCTCATTGGCATATTCCCAGTTTGGATACTTTTCTAA
PpBF7G2240900.1	Type_I	ATGGGGCACTGCAATGACAGTCCAAAGGCTCCATTTAAGAACAAGGACAAAACTGTCATTCATAAGGGCGCCAAAAACAACACAGCTCAACGCTCAGTCCAGTGTCCACCCCCTCATTCGGCATTTACAAAGCTCCCCAACACCAACTCTCCAACAAACCAAGACTTCGATTTCATCGAAACCCACACACAAAAACAGACACTCACATTTCATATAAACACACAACCAAAACCTTGCTCTTCTCTTCCAGAACACTGCAGCAGAGGTCAAAGGTGA
PpBF8G2521000.1	Type_I	ATGGAAGCAAAATGGTTGTCTTCCGTTTTGCTGCATGAGATTTCGGTGACGGGAGATGGGCCAGTGCATCGACTCATTAAAGTGAATTGTGATGGCGCTTGGTCGGCAACCATGTCTCAGGGTGGCTATGGATGGGTGGCTAGATCATCTGTGGGCTTGTTTATTGCTGCAGGTGGTGTGGGCGGCTTTCCATGCATCTCTAGTCCTGTGACAGAGGCAGAGAGGCAGTGCAAGGAGCAATGTTTTAAGTTGTGTTGA
PpBF8G2526400.1	Type_I	ATGTGTAAATTGATACATAAGTATTGGATAAAAGGTCCAAACGCTAAAACGACACTGATTGACTTCACTAGCTTGGGACCGCCGGCTAAAATAAAGAGAACCAAAGCTGGAGACTTTTGGTGGCGATCAACAACAAACCATACGGTACCAAATTCGGTTCTAATAGATTCAGTTGGGAATGTGCTAAACAAGTTAAACCTTCTAGATGAGTATGGCCAAAATTCCATAAGAGAAGTTGAAGGGGTTCCTGGGGCACGTTATGTGGCTTCTTCCAATATGGATTATGTTGGTAAGTACAATAAATAA
PpBF8G2612000.1	Type_I	ATGCCTTCAAATATGTTAGGCAAGTCCAACCCATTGATGCCTTTGATTGATGTCGCTAACGTCCGGCACTTTTACTGCGAGAATGATATTTTTGGCATCTATGATCACCTTGATCTCCTCATTCTTCCTTCAATTTATGAATGCCATCATCGAGGGAGGAAGCTCAGTAGTTTTACGTTGCCCTTATCCCTGTCCGAGATATCTCAAGTCCTCACAAATGCCTTTGTCTATAGCAGTTGTGTCCCTTCATCTTAG
PpBF8G2496100.1	Type_I	ATGGGGCCTTGGATTGTGAAGGCTCATGAGTATTGTGGTCGGCGCTTTGGACCCATGTCACAAATGCGGGATTTTGGTGATTCGTTGGCGGCTTGTGGTCTCACTAATTTAAATTTTACAAGTTTCAAGTTTACTTGGTCAAATCGTTGGAGCTGGGACAAGAATGTGAAAACAAGGCAGGATAGAATGATGAAGACCATAGTAGAGGGGTACCAAGATGTGATTGCTAAAGCCTGGGAGGGAGATGGGCGGTCGGTGATAGATTAG
PpBF8G2588300.1	Type_I	ATGAATTTCGGCAGCGCTGAAATGTATTTTCGGGCAGGTCTTGTTTTTGTTTTTTTTCCTGATGCATGTGTGTTTGTTCTTCTGAACGGTGTCCCATACTGGCAGTACCCTTTGTTGAGACAGGTTTTGGCCATTTTGCATCAAAACTTTCTTACTCTCTCTTGTGCTTTCTTGGCTAAGAAAACTTTCTTACTCTCTTCATTGGCACAAAACACACAACTTATCCACTCTGTGTGA
PpBF8G2614300.1	Type_I	ATGGCTGAATATTTATACGAGCAGAGACAATGGGCAACAATGCACACAGGCAAAGGTGAGGGGCAAGCACAAGATAAGTTATTGCTGATTATGAATCAACTTGGTCCACTGCCTGACAACAGAAATGATTTTAAAGCTGCTTCTGGCCAAAGTGTTTGCTGA
PpBF1G0212400.1	Type_II	ATGTGGAGCATTATTCATACTTTTTCTTTTTATTTGGTTCAGAGATTTGAATGGCAAAGTCTCCCCGTACTCACATGTGACTCATGTTTGGGGTATATAGGATTTTTGCGCATTTTCTCTCCACACATTTTGTGTATTTTTATGAACATCACGGAAGTGTTTCTTCAAGACTTCCCCTGTTTTTGTGGTCAATCATTTCACTGTGTTCAAAGAAAGTCTCATTACACAAATCGCAACTGTAAG
PpBF1G0401700.1	Type_II	ATGAAAGGCGAGTGCGCATCACGCCCCAATCACTGCCAACTTACGGGGCCGTCTTTGTGCTTTTCATCGCGTGCTTCCACCACTCATCCTGTGGCAGCGATCGTGAAAATTATTGATAAAGAAATCAACCAGCTCCGATCGCCTGCTTCGAAATTCCGTGGGCTTGCCACTGCCGGTCAATCGATCCCCGCCACGTCAAGATGA
PpBF1G0014200.1	Type_II	ATGGAGAAAAATTTCAAGGGTGTTGTATTTGCTGTCCAAGGATTTATGAGGTGTGACTTTGACTATGGAGTTCAGACAAGAATAGAATCATAG
PpBF1G0329100.1	Type_II	ATGTCTTTTGATGCTAATAGGTGGCAAAAGCTTGATGCTTCTGTAGGCCTTTCTCTGAGCCACCACCAGCAAATGCAAGGAAGGAATGTCGTATCCAAATTGGGTGTGGCCTCCAAATATGAAGGAATGTCGTATCCAAATTGTTTGCCATTGAAGTTACTGGTTGGTTGTTAA
PpBF1G0083000.1	Type_II	ATGACGAGGAGGGTCTTCCAGCATGAGTTGAACCATGTGGAGAGACTTGGATACTTGAAAGCCATCGGCAGGATGGACCCGAATCAGTCAGACCGTGTAAGGTTTTCTCTAGTTCTTTGTATTTTGCATCCAATGATGGATTCCCATGAGATTCTTGTGATTGATTGA
PpBF1G0427700.1	Type_II	ATGGAACAACCTGAATATGTTTTGTTGGAGTTCGGTGAATTGCCAACAGTGGAAGGGGGTGGAGGTTGGCGAATTGCCAAACTGTACTTGTACAGCTTTATAAATTTGATATCATTGTTCTCTGGGGAGTGTATTAAAGTTTCTGATTTCATAGAGGGGTTAGAGTCTTCAACTACTTAA
PpBF1G0286400.1	Type_II	ATGAAAAGATTGCGAATTTTCATACAAGACGCATTCATGTCTATCTTCACCCTTCCAGAGTTCAAAGGGCGTCCAATAAAAAAAAGTTCAAAGGGTGAAGATATAATTTCAACAATCCAGAGAGCCGCCAGAGCGAAAGCCTGTCTCTTCTCCATTGATGGGTCATGGCTGAATCGGCTGATGCAAGGATGTTTACAATTTGAACTTTCTGAAAGGACTGCACACAAAGTGTTTGATGAAATTCCTGAACGGCTTTGTTTTGCGTTTTTCAATATTTCCAGCGTGTGTTTTGATGTTTCGGACCCCGAAGTGGCATAG
PpBF1G0334500.1	Type_II	ATGAACCTCTCAGCATCTTCATATCATATGCTTCTCCCACTCATACTGTTATTTTCAACCAGATTGTATTTGGAGATCAATTTTTCACCTTATACCACCAGACCTGACCACACATTTGATGAAGTATGTATTTTCTGTGATCTTGATTTGTGCATGACCAAATACCAAAATGTCTGTACGATGAATTTGATCATTTTAATCTTGATGAAGTCATTATTTGGTGTTAATTTTTATTTTTATCATTCATATTTGTTTCCAGAAAACGAAACACGCAATGCAACAGCCCTTATGACTTGA
PpBF1G0448300.1	Type_II	ATGTTCGAGATCATTGATACAAATAATTCTTATCTCATTGCCAGGACGCACCAGATGGTTCCTAAGTGGGTAAAGTTTTGGGTCTCGCAAGATGCTGCTGTATTTGCTATCACACCAGATCTCAAGATTTCACTGACTGATGATGGGTCAGGTCCGGATGTTTCTTTTGGCCGATTGGTCAGGTTTCTGATTGGTCACTCTTTGAATTGCCTGTCTAGGATAGGTGACTTGTCTTTGGAACTGTTGGTCATTAGTTGTTTAATGAGTAGCATTCATTATATGACATCATCCTACGTCACTGCTGGTGTTGGAGTCTTTTCAGTGGAAAAACCACTAAACCAGTCTGAGATGTGTCTTCATTTGACAAGGCCATGGTTACTTGGAACTTGGAAGCTTGGA…
PpBF1G0480900.1	Type_II	ATGCTGCGCTCTGCGTCCTCCGGTGAATCCTGGCCCTTGAGGCATTGTGGGCTTCACATGCATCAACGGTCAGATATTGCTTATCCGCGGACGACTGCTGTAATGCATCAACTGTCGTGCTGCAAGCCAGTCACAGCCATCGAATTTTCTTCTCTGTTAAATGCCAAAGCCAAATTGAAGAGACTTTTTCGAGTAAAGAAAAGAAATAGAGAAGTCCAGCAGCGTGCAGGAAGGAATGCTTTGTAG
PpBF1G0345900.1	Type_II	ATGGAACAAAGAGAGTCCAAGGTTGCGTCAGTTACTTATACAAGGCAGGGGCAGGGGCAGGAACAGGAGGATAAAGAGCACAAGAAGAAGAGTACAAAATGTGAAAAGAGTAGGAGGGTCAAGAGGGGGAGCTCTCAAGTTGTGACAATTGCAGAGGCAGAGGCAGAGGCAGGGGCAGAGGCAGGCAGAATTGAGAAATGA
PpBF1G0273900.1	Type_II	ATGATAGAAGAAAGGTCGAAACTCGACCGATCTCCAAAACGACTCGTTTCGCTCTGCGCGTCGCGATCCGGAACCCCGACCCCAGCGCCGCTTCACAAATTGCTCACTGCGTCGAGATCGCTCCGCCGGCGTTGA
PpBF1G0113300.1	Type_II	ATGGTTTTGAAGAAAAGGGAAAAGACTTTTCCAAACTTGGCAATAGGGATCATTGATTTCTCTTTACTGGTTGTGTGGGACCATTTAAGGCAATCCCAAATGTTGTGTGCGCCTTGGTTCCCTCTTCCTTTTTCTGTTTATCGAAGTCCTGTGAACCAGGTTGTTCTTTTGACATGCTGTGAGGCATTGGCCTTGGCATGTGATTTCACATGGTATTGGCTGCTTCTTGTAGTCAGCGGCTCTCCTCTGTATAATTGCTGCATGGGAGTTGAGAATAGACCCTCTCTGTCTACACCTGTGTTTCTAGAGCCTTCCCTCCTTTAA
PpBF1G0211000.1	Type_II	ATGGTTTATGTTATGGTGGAGGGCCTTGCCCATATAGTATCAGGTGTCTGTAATATTTGCATTTTCAAGCATTTCGTTGTAGAATTTGGCTTTGATCAGTGGAGGAAAAAGAAAAATTATGTATTATTATGTACTCTTCTTTCTTTGAATGGAGCTGATGGAATTTGTGACCCAATGCTTTCTATAAATGTTAATAAACTGCCTGCAAATCCTGATACAATCCCTTGTGCACCC
PpBF1G0229000.1	Type_II	ATGAAGCAGGCCAAGGCCCACACGTGCACGCGTGTTGGTGTTTCACTCGTCCCGAGACCCATCGATTCTTTTGAACCACCGGAAGCGGAAGCCAGACCAACCATGAACGACTGGAACGACCCCAGCAAACGTCGACACAGTGCCAACGTGGCGCAGTGGACCCCGGGGCTTGGTAGTCTGAAAGGCGGGAAGCCCAGTTTTGTCCTCCGCATGAGGAGTTCGTCTGTGGTGCATCGGCGTATAGGTACAGCCGCTCACATGATAGGCACGTGA
PpBF1G0527800.1	Type_II	ATGGTGCTTGCGGGGCTTCATACTAGTTCAGCAAAGAAGGTGCCGAACGACATGCTTGAAGATGCTTATCAAAAGGGCAAGTGCCCTCAACATGTTTGTATGTGCTTTTGGCAGGCAAGTGCATTCGGCAGATTAGTGTCTTCGGCAGCACTTCCATCGAACGTACTTTTGGGTTCTGGACTTGGCAGATTCTCCAAGGCCCTCGAGCTTGTAGCATCTAACTTGGCTTCAAGTTTTTAG
PpBF1G0011200.1	Type_II	ATGAATCTAATGGAGCACTGTAGAAGTTGCAGGTTTATTATGTGTAATTTTTGGGGGAGTCATTACTTAGGGTGGGTTTTTTCACCCCATTGTCAACTAATGTTGAAATTTAGAAATTGGAAATCTTACTATTCTTTGCAATGCAAGACAAGGTTACATCTTGGAGATTCTATACATTTCAGTCTTTCATATTCT
PpBF1G0267100.1	Type_II	ATGGCTGGGTTTCCTCCAAATCTGGATGATGGTGAACTATGGCTTCCCTATGATATTTTCCTCAACGAAGGCAGGGCAATGATGAATAGACACAACATCTCCAAGGCAAACCGTAAGATTAGCTCGCAAAATTTTGTTCATTCTGATTTTCGGTTCATCGCATTTGTCTCCAGCAAGAGGAAGGACTCCTCCTTGCCTCAACAAGCTCATCCTGTGAAGAAGCAGCACAGCCAGAGAGCACCACCAAGGTTTGCGCTGGAGTTGGATGGGCCCTAA
PpBF1G0313700.1	Type_II	ATGAACGTTAAGATTCGAAGAGTTATTGTTTACAAGATCCACACCAAACCAATGTTACACTCGGGAATCATTGATGAGAACATCTCTGCTCAATCTGTTGCATGCTACTCCAATAAATTTTACATTAACATTGATATATCTATATTATATAAATATTCACTCGGATTATGTTCTGACCTTACTTTATATGAGGATTAG
PpBF2G0866300.1	Type_II	ATGGCTATCTATCTGTACTCGCTTGAAGAATTTAGTGCTCATTTACTCGCGACTGTTACGTTTGGTGGACCTGGACTGTACCGACCTTTTGCTCTTGGCGACAAGTGTGCTCGTGTTCCTTATCAATTCCTCTAG
PpBF2G0823700.1	Type_II	ATGGCGGGGACACATTTTCTGCAACCTGATGGTGGGAGAGATGGGTCTGGTGCAAGTGGGGGACCTGTGGCTTCTCAAATGTCCCCTGAGTTGTCTGATACCTGTAATCTTCTTGTGAGTGATGATGCTACAACAACTGATGTTCTTAGCAGACCACCACCTGCATTACATGACAAAGTTGGAAAAAGGAGAATGGAGTTGAGATGGCATTTGGCCTTTTTCCCAAACAACAAAGACAAGCAAATGCCCCGTGAAAGTGGCTTATGGGAATTTGCCGAAAGGTGCAACTCTCCTTCCCTCCACCTTGAAGAATCATTATAG
PpBF2G0882100.1	Type_II	ATGGACCCACCAATCAGTTCAAGCTCTCAAGTTAATCAGACCATTCTTGGATATACTGGATCAGCTATCCATCATGTTGAACTGCAAAGGAAATTATATTTGTACAATAAGGACGCAAAGTTGAAGAACTGTGGAATAAGGTTGAAGCTTTGGAAAGTTAGTGGCTGGAAGCAGGCAACTCTTTTGCATGGCTTAGTGTTCAGGCTTATGGCATTTGGTAAGCTAAGCCAGACGAGATCTGATTCTGAAATCATGCATGTCAAGCTCAATTCCTGA
PpBF2G0751100.1	Type_II	ATGGTGGGAGCGGGGCCCAAGAGTGTGGGGGCCCTCCAGCTGGACCGTTCAAAAGCACCATTACCAAGGCGGCCTTCGCGTGTGGTGGTCCCCATCGAGGTTGGATGGGTCCGATGGAAATGCCGACAGGTGTCGGCTTCAAAATGGAAATGTGACGGTGATGAGGATGAAGATGGGCGCATTAGATGCAACCCCCAACTTGGTATTTTACTTTACCAACAGAATTGTAAATTTACTCTTTAG
PpBF2G0616300.1	Type_II	ATGGCAATGGTGAAGCTCAATGCATCACGTGATCGAGAATGCACCGAATCCCAGCACCGTGCAATTAGAGCGCCGGTCGCCGCCGTTTTAGCCCAGAGAAGCAGTGGTGGGCGAATTATCCGCTGCGGGCGTGAGCATTGTGAAAATCGTGTGCAAACCGAACAAACGATTCCAATGGCTGAAGAGAAAGGGAGCAATTCTTGA
PpBF2G0785400.1	Type_II	ATGGGGCCCCATGTGATATTGGAAAATGCTGGTGTCAGCAAAACGGTGTCGTGCCGCTCTGAGCTTGAAGCTTTTTTAATAGTTGCTGAATTGGAGAGCAAGCGTGGCTGTATAAAACTGCAAACCGACAACGTACAAGGGCCAATTAGTTTGTTTAGCATTTGCAAAGTGTCTATTCGTAAATTACTTCTCTGGCATACCTTCAATGGTCAAGCCTTAACCTCCAGTGGAGGTAATGGTTCTTAG
PpBF2G0780100.1	Type_II	ATGGCAGTTGAGAGAAATATTGTGGAGCTTTCATTTGTGCCGCAATTGGAAACTGGAAAGTTTATCCTCCTACATAAGTCTGTTGAACCGGCCGGTTCAGTCAGAGTGGTTGTTGCCCCGGCCCGACCGGAGTACTAA
PpBF2G0571300.1	Type_II	ATGTCATCGAACAGCAACGGTCATGTCCTTATACACCCCCAGCAAAAGGGGGTGACTGAGCGCAATAATCGTTATTTGCTAGAGTTCTCCAACTCAAATATTGGCTTCGCTGCGTGCGAGAGTACAAATCTCAAGCAAAGTAGACATCCGTTTGACACGTGTGAGAAATGTTGCAGAAAACGAAGAAAAAGCAGCCTCCTCAATGGCTTCATTGAGATTCGACAGACAGAGAGCGACTTGTCGAATACTCTACTTTCTAGCCTAGTATCAACCTATGATCAGACTATGAAGCATATCTATCAGCCTGTCACTGTCAGGTCTGTGTTGCACAACACCAGTCATAGTGCAGGTGCAGCTGAGACTCTGGACTCTGGACTCGGCAAGGCTGAACTTGAAGGA…
PpBF2G0767500.1	Type_II	ATGGCTGCATTACATAAAATAGTTGTTGGGGGCAATTTCTCACAGCTGCAAGAGATGCCCGTCACAGAACAGTGTATGGTTGCTGTATGCAAGGTGACTCACTGGCTCTCCAAACTAGTCTGTGCTGTTCAATCTTGA
PpBF2G0682900.1	Type_II	ATGTGCGACTCAAGTGTTTTCGCCGAATCAGTAATTCGTAGTCTTGCTTTCTCCAGTCTCCCAGCGTGGAAGGGTAACCAGGGAAACCCTCTGTCATTCAATGAGAAAACTTGGATCGATAGTGATGAAGCCCCTGAACCATTGAACTTACATATTGAAGCAAAGGATAAGAGGCACACCTTCATGCAAGGTAGAGAACTGTGA
PpBF2G0801700.1	Type_II	ATGCTTTTCCCAATTTATGGGACTGTTCTATTCACCTTTGAGTCTGCGTACAAGTGGCCACCATGGAGACTTTACAAGTTTCTGCTACCAAAGACTTGTGAAAGCTATTTTCCGCTCAGCATGTTCTTTGGCTGA
PpBF3G0914200.1	Type_II	ATGTATGGAGTCATCCTAGATAGATTGTGCGCTACTTATGAGGGTTGGAGGTCACAATTGGTGGACTCGGATGAAGATGATTTGGATTATGTGTTGGAAGATGGGCCCTGGAACAATAAGGGCTTATCATCTCTCTTTAAAGGGGGCGCTCATCTGCAGTCTGTTCCTGTGGACAGGGCCATTAAAAAACCAGAGCTTGTGGATGTTTCTCTGTCTCGTAAGCCTCTTAGGCAAGTTAAGGCAGTTTGGACAACTGAACAAGCTCCATTGCCATCTGAAGTAAATATGTTTCCTAATTTTCCAACCAAGGCAAATATTGTGGAGCTTCTTGTGCACGAATCTCTTCATGGTGGGATTGGTTCTGTTATGCATTTGGGTATAATTCCTTTGAAAATCTAT…
PpBF3G1017400.1	Type_II	ATGGTATCAGAATCCAGAGCCATTGTTGACACACATGATCTCAAAGTTCCCATAGAAGCCGCTGCTCTGCTCAGCCACACCACAAAGATTCATATTCTGGAAGAAACATTATCAGATCGTATAGTTCAAAGTTCAGCAGATGATCAGCAAGATGATACTGGCAAGATAATTAACGAACCATATGGATGCAGTCGAGTAGTAGGAGGGGATTAA
PpBF3G1101800.1	Type_II	ATGCAGCGTCACTGGAAAGCTGTCCACGTGCCCATATCAACCGCTTCCCATGCCTGCCTCAGCTGCTGCCGCCTAAATATTTCTGCTGTTCTTGAAATCTTTGAAGACCCTCTCGGGCTCTCTGAGGCAAAATTTCATCAAGCTTCTTTCTCTCTCCGCTGGAAATATGATGGGAAGATTTTGAGTTTGATTGTTGTTGGGTTTAGAGGTTGGGTTTCTCTTTCCTTCTTCACTGTCTCAGTCGACAACAACGAGTGTCGTTGTCTTTCATTGTTCTTATTTGTAATTCATGATTATGCCAAAACTAATCAGATTCTATTTTGGTCTGTTTGTTGGTTCCTTGAATTGGATTTAGTTAAATACGAGTAG
PpBF3G0984500.1	Type_II	ATGAGGTTACTTATTGGGGATGTGCGCCTAAATTTGATCTTTACTAATAGGTTGAGGGAGGAGCTACAGAATATCATTTTTTTTGGCACTGGTTTTAGATCCGGTCAGAATAGATACCGGAGCATGTTGTACTTTCCCATTTCATTGACTTCATTATTATGTATAAACCCTAAATTATTTGAAATTTTTTGCCATGGATTCCATACAATTTGCAATTGA
PpBF3G1180800.1	Type_II	ATGGATTCATCCAGCTCCATGTGGTGGGATATTGGTGTCATGAGAAAGCTAAAGGCAGTGCAGTGGATTTTTGCTGTTCTATGTTTTCGGAAATTCAAGATCTGTTGCTCTTGGCTGTCATTGGGCTCTTTCCTAGAGAATGAAGGGAAGAGCTATGTTGTATCAAGTACAGATGTAGATTCGTAG
PpBF3G1172000.1	Type_II	ATGGAAGCTGCCTGCTCGAACAACCCAGGCAGAGACTCGCTGCATTATGGCTGTATATATCTGGAAAGGGTTCTTCATTCAGATTCGAAGCTAATCCAAGGCTGGTTCATGGAACAAGCTTCTTCTGAAGAGGAAGCTGAGAAACAAAGATGTTATAATGCTTTATAA
PpBF3G1189900.1	Type_II	ATGGTTCATACTATATTCGTTGCCAAACAGTTCTGCCATTCTAAATTCTCGTTCAACTCAAATCATTCCAACACTAAAAACAAAGCCAGCATCGTCAATATTGGAACGATGAGGAATTGGGAAGAGCAATGGGAAAAGAAGATTTTGGGTCCTGATCCTGAAGTCTTCCCCAAATTTCATGGCCTCGAGGAAGTGTGGTCCATAGTGCTTCAGTTTGATTTACAGAATGGGTGA
PpBF3G1205600.1	Type_II	ATGTTACCCCCTGTTTCCGCCAACAATTCAATGTCTGGCTGGGATTTTGTCGACTATATGAAATTTGATCACCACAACGCTTGCAAATTGCAACCATGTACAAATCTCTCCCAGTCTCACAATGCCAAGGTTATGCCTGATTGGTGCGTGCCTTACGAGTCTTTGCAAGTGTCACCACAGCAGACTTGGTTAGACGAGTTGGCTCTCCAGGTGTCGTCGTATGGTCTTGAGGTTTCAGAATCAGAGGGACCAGATGCAATTCGAATCCTAATCCGATGCCCACCCGGCCTCATATTCACCAAGGAAGTGTAA
PpBF3G1202300.1	Type_II	ATGGAATGGGATCTCAAATTCAATTCTGAAGCTCAAGAAAGAAGCGGAGAGGAGGAAGGAGGAGAAAATGAAGTGACGACCGACTTTACTCTTGTTGGTGGTTGTGGTGGGTGGGGCCTGCCAAGAACAGTCTTCTTTCTAGTTGTTCTAGTTAGTCCACTCTAA
PpBF3G0970800.1	Type_II	ATGTCTGGGAGATTAGATATGGAAACCATCGAGATCGATCGGTTGTGTTTGCTGATCTCGAAGGATTTGTATAGCTTCTTTGTGTTTGGTGCTGACTCTTTGGGTTTAAAGAAAACGAGGACAACTCCGTTCCAGCTAAGGATATTGCTGTTCCTTGTCGGTTTATCTCCATACTCGAAAAAGATATTTATTTTTGAATATTTAGGCATCAAGGTCTGCAAGTTTGTACATTTGGGTAGAGACCCAGTTGCCATTCTGGTCTGTTTTGGTGCTCTGAAGCTTTGA
PpBF3G1210600.1	Type_II	ATGGGGGAAGGACACAAGGAAAACCGTGTCAAGTCAAGCTTTAAATTTTGTGCAGTTGTGCAGGGGAAGGGGAAGGGGAGCGGTCAAAGCGGGAAGGACCCAGCGGCTCAATCAGCCACGTGTGCGGCAAAGATTGAGAACGATCTTCATCTGCCTCACGTCATGTTTCATCGTCTACAGACTCGAGAGACTCGAGTCTCACTCAATCACTACATTACACTCTGTGTACGGCCATGA
PpBF4G1449800.1	Type_II	ATGAAGAGTTTTGCTGATATTGGGGTTGGAGAGGAGAATACATACTTTAGGAGAATCTTGAGGATGATCCTTGCTGGCAAAGCCCACGAATCTCCTCTCTACAATTTCAAATTGGACATTTCTGAAGTCCTGCTCCATAGTGAAGACGCAAAGCTTCAAGCGCTGAAGACACCGCGGGGGCGAGCAGCAACATGTTTGGTTGCTTTAGCTGCAAAAAACTACAAAATTGCCAATGTGGTGAAATCAATGACCATCGACGAGAATATGTGGTACGGCGCGGGCTATATAGAATGGTGCCCTAGAGGCCCGCAACTTCAATAA
PpBF4G1251600.1	Type_II	ATGAAAATCATGCAAGTAAGCGGAAGAATTATATGCCAATCATGGAGACAGAAGAAGAGTAACCCGCAAACCACAGTTATGATCAGAAAAAGGGGTGGGTCTGGTTTCAAAGTCTACACCTCTCTGTATGCCACTTGTATTGGTATGAGAATGGTATATTGGGGATCATTTTCTTCAATATTGTATATACATTGA
PpBF4G1313900.1	Type_II	ATGCTCAAATCTCAAGTGCTTATGAATCTGCAGACAAAAGAATCACACTGCTCTACGTTTGTTTGGCTGTACTTAGTGGAGCAAGAATATGTCTTGGCATATACAGTGAGGAAGCAGAAGCTGGTTACTGCTTCTGCTTTTGTGCTTCAACTTGAATCTGGTTTATGGGGGAGAGGGAAGGGGGAGGATAGGGCTGAGAGGCTGAGAGAGGCTGAGACTCTGAAGACTAAATTGTGCAGGCTTTGGTTTGCTGCTTGCTTTTGA
PpBF4G1388900.1	Type_II	ATGACGCATACTCAGAGGCTGGTCCCAGATCCTGACACACAGAGACGGTTAAGGGACCCGAGCGCAGAGCCTGGACACGTGTCGAGCGATGCAGCGTTTGTCACAGAGACGGTTGTGCCAGGTGTTAACCTCCGATCCGATGCTGACCTCCTAACCCGACCCGATCGCACAAATATCCGATCCGATTCAGTGATCCTCCACGAAATTCAAGTCTCCGGCGGAGTCGAATTCACTCCAATTCTTCCCCCAAACGTATCGTCCGCGCCGGAGCTTATCTCAGGTTCCGAAGGCTCCGAATTCACATACTTTCATCTCAGCTCTCAGCTTACATTCTCCGCGTAA
PpBF4G1311600.1	Type_II	ATGTTAACATGGGAAGCAGCACTGGATTTGGGTAGTTCTATTTGTTCTTGTTCCCTCCAAAGTTTGTACTATACAGTAGAAAAGCCCATTGAAAATGAAAATACATATAATAACGCAAGCTATAAACCTAGGCTAGGAAAAGATCAAAGCTTAGGCTGCAATCTTGTTTATGTCTTTTTTTGGGACACAAATTATGTATCTGTCCATCTGGATAAGTTAAGCTTCCACTTGACTATGAGCTGCTACCTACTCACTATTTCTGTATATGATCATGTGGCTCAATTTTTCTTTTATTTATTTAATTTGATTTCTATAATGATGGACTGC
PpBF4G1419000.1	Type_II	ATGAGAGTTGGGAGGTACATGGGACATGAGACCTTAAAAGATGATGGGCCTCTTCACCAATTGTCAATTAACTTTGGCTTGGACGACCTCATTCTAATATGTTCTCTTATAAAGGGGCAAGCTTTTAAAGGCAATGGCTTAATTGGCAGTGGCTGTCAGTTTGTTCCAAGGTTTTTACCATTCAGTGAAGCCAGAATCAAGAAGAGAATGCTTTTAAGATCAGTTGATTTCATTAGGTCTGTTCTAATGGTTTCATATGCTGCAACTCTAAAATTTCTTGGCAAGAATCTGGTGGAGGAGTTTCACTAA
PpBF4G1276300.1	Type_II	ATGGAGATTCAGAAGTGCCAAATGGCCCTAACCTCTTACAACATGTGGGCTGAAGAAGTCATGTGGACGAGATTGAGCTTGCAGCTTCATTTAAGATTCTTTTCCCCCTCCCCAACACCAAATGCTTTTAAGCCATCCTCGCAAGTTTTGGGAAGGCGATGCCGCCTTATTCCTTCCAAGACCATTGAAAGAGCTTATGTGGGTCTGGAGATTTGTGACACACTATTGATGTTTATATAG
PpBF4G1281300.1	Type_II	ATGCCAAGCGTAGCTTCTCCATTTGTGTCATCATTGCCATTGGGTGTATTATGCTCCTTGCAATTTGTTCCTTCTGTAAGACGAAAACGTGACTACATTTGTATTCCTTTCATGGAGGATAGGAAAACACTTCGCGTGATCGGACTTTGCCTTCTTTCCTCTTCGGTGTACACCAACTTCGGAGTTGCTTGA
PpBF4G1320200.1	Type_II	ATGGGTTTCATTTCAACCTTTGCTTTTTTTCTTTTTTTTTTTCCCAGGAGAGTGATGGTTAAGTTTGCTGTGTGGTTTAAGTTTGCACTTATACCTGTTGTGAGGTTGGAAACTTGTCTGACAAAGTTTAGAGCCCGTGGTGTTTGGTTTGGTAATGTTTCAATAGATTGGCAAAAGATTAGGTTGGCTGCTGTTTATGTAGTAGTAGTTTTATTCGTTTGTTATCAACTGAGACAATAA
PpBF5G1772700.1	Type_II	ATGCCTCAGACTGGAGTGAATGCAGATGGAAACCAACATGAAGAATTTGCTTCCGACTTTATGACTGCAAATCCTAAATGTTATGTTGACTGCAGAGCTGTCGGATTTGAGACTGTTCTTGCGAAGGAGTGTGGAAGCAGGGTTTGGAGAGCTGCTAGTTGA
PpBF5G1615300.1	Type_II	ATGGACCTTGGACCAACCTCAGATCCTGAGGCTCTGAAACGTGGAACGGAGGCTGTGAAACGTCGAACGAAAGATGATGATGATGATGATGATGATGATGATGATGACCTCAAAGCCATTTTGACAGATGCCAGTTCACAAAGGACCTGGGCAGAGAAGGGATTCAGATTCAGAGTCATATTTGCCGACTTTATTTGCAATGTTGGAAAAGAGCTGTAG
PpBF5G1567400.1	Type_II	ATGAAAGGACGTAAACGTGCGCCCGATGCGATACAGCTGGATTTTCGTACTCGACCGTTGCTCTGCACCCTCGGGTTTCGGTCGGAATTTGCTAGCTGGAAAATTGAAGGGGTAGATACATTAACTGCGTTCTGTGTGACCGCCGGTGTATAG
PpBF5G1646700.1	Type_II	ATGCTCATTCAAATGCAGTGTCTTTGTGCATTTGTTTCCTTTCAACTCAATGATAATGAAAAGGAAGAGGGGGTAGAATTGACACTGGCTGAAATTAGTATTGAGGTCGATTTTCTATTTGTAATGCATTCATTCTTAGATCGTAGAACATCTTACTATGAACCATAA
PpBF5G1655200.1	Type_II	ATGCCTTCTTTGACCCTGGATTGGAGCTGTGTAGAGATTTTTCTGCTGAAAGTTGATTCAAGCAGCCTTAAAAGAATGGATGCTGAAATAAAAGGTTATATGAGAACTTATTTCTATGCATGTGCTGCCGATCAGAATTCTCTCAGAAGCTCCAGATGCCGACATCATTCGTTCCTCAACAACGATACCGGAAGTCAGGAGTCTTAA
PpBF5G1545100.1	Type_II	ATGGGTGATAAGAAAGACACTAAGAGTGATGCCATGGCTCTAGATCTTCCAGGTGCTCAATTGACAGTCACTGGTAGTGGTACGGTGGGATATATTGATGGAAAAAAGACTGCTCCACGAGCAGATGGTGATGCCTATTCCATGTGGGAGGAAGAAAACTGGTTGGTCCCGTATTGGCTTCAAGTCTGA
PpBF6G1830500.1	Type_II	ATGGAAAATCGGAAACGAAACCGGATTATCAAGATTGGTGCACGTGGGAAAGGAAAAGGTTGTGGGGCTGATAGTGAAAGATGGGTGTCCCAAGAATCCATTGAAGCACAAATGTGGGGGAGCAAATGGCTCACTTTCTTGTAA
PpBF6G2101700.1	Type_II	ATGGGCCATTCAATTCGGTGCGTCACTACGTCCAACGTACTTGCGGAGGTAGTTGAAGATTCTCTGAGCACTTTCACATGGATGAATTATGATCGCTCCGCCAAAACAGCAGAACCAGAAATGGTTGTGGTCGCTTTAACCCATCCCCTCGATGTGAACTGTGGGCTTTCTCGATATTCTTGCGAGGCATTATTTAGAAGTGGATACAGACAAAGGAGGTGA
PpBF6G1982600.1	Type_II	ATGGTGCAAAAGTCACTTGTTAAGCCATCTAAGCATATGGTGCAGAAACCTGTGACGTTTAATTTGTCTGTCTCTTGCTCCTTTGCCTACCTCATTGGTCCTGAATTTGAAATCTTGCAGATCCCACCAGATGGTATCTTCGAGACTAGACAAAGCGTGTACGCATCATTGAAGAATTACCCAAGGACTCCTATATCTTCAAGAATACTCCAATTTGACAATTACTCACCAATATCTGAAAGGTAG
PpBF6G2114300.1	Type_II	ATGATGATTCATTGTTTACCTTGGTTGGATGTAATGAATGATAGCCTCTATGTCGTCATTAATTTTTCTGATCAAACAATGACATATGTATCATATCAATGGAAGTCATTTTCTAAGGACAGTACTAGATTTATCTTTTTGTCAATAAAACACCTTTTTAATACATAA
PpBF6G2119300.1	Type_II	ATGAGGAAGAAACACGGTGTCGTTTTGGTTCAACCCAGGTTTGTTTTTGGCGCAAAGTTTTAA
PpBF6G1955000.1	Type_II	ATGGAGTTGAGAAAAATCACATTTACATGTGACATCTTGTATTTTAGTATAATATTTGTGAATTTTAATGATGCCTCATTGGTGTATCGTCTGCTGGTAGCATCCTCACAAATCTGTTGCAGTTTCTTGTGTATCCAAATATTTTGGTTCGGAAATGCTATTGCGAGTGCCAGCAGTAATTTTTGGATTGCCCTTTCTCTAAGTTGTGCTTCCCACTTACTTGGGGTTAGGCAAGTGGTGAGGGAGGGTGAAGAAACATGTTAG
PpBF6G1841300.1	Type_II	ATGGATGAAATCCAAGTCATTGTGTTGGAGCACCAGGTTGTCATGTTTAAAAAGATTGCTTCAAAATTTGGTCCACAAAACAGGTTGCGTGGGGTGAAGAATGGGAGAGGCATCACATACAATACAAGACAAGAGGGCTTAGCATTATTCTCAAAGGGCACAGTAACTAGAGGAAGCAATTTAGGGCTGGCATGA
PpBF6G1905300.1	Type_II	ATGTTGCATGCTATTAGAGCTAACTTGGAGATGGTAGATTTTACTTACTACAAGATTAGAGGTGATTTTTCTGAAGCAGCTGCTGCTGATAAGAAATTGCTTCGGGTTCACTGCTCACGACGTGCTGGGTTCTTCGGTCCAGATTTGGAGTTGGAACAAAACCAGAAACTTGAATTAACTTGA
PpBF6G2097800.1	Type_II	ATGGCTTCTGCGATTTGGTACAAGGCATTGGATGGGGTGATTGTGTTTGTTCAAGGTTGGTTGAATGATCAGAATCTAATCCAAAGTTTTTGGTTTATGCCTCTCATGGCTTCTGGTTTTGGTCCAAAATCCAAAGTTTGCAAGAAATCTGCTTGA
PpBF6G2059600.1	Type_II	ATGCCCATTTTGTTGATGGGTGGTTTCTAG
PpBF6G1888900.1	Type_II	ATGTCTGATGTGCAAAGACCAGCAGTCTTGTTGGTACAGCCCATCGTGTTCGCCAATAATATAGTGCCAGAGGGCCGAAGCTATGCCGAGGAGTCAAACATTGAGATTATCAGTGGTAATGTTTCATCCTGTACCCTTGACCCTTGA
PpBF6G2075900.1	Type_II	ATGCTAGTTCTTTCCTCATTGATTCGAATAGGGTTTCTTTCATATTGGAAGGCAGTGCAAGTGGATGGACTTCAAATGCAATCTTGCCATTGCAGATCTTTCGGTGCATCTGCTCCATTGTGTGATAATATATTCCGCCGCCCAATTCCTCTTAGGCGTCAATGGGCGGGTGGGTCTGGAAGCTTTGGTAGGGTGCTGTCTACCGATGATGCTGTATGCTATGATATTCATTAG
PpBF6G1918200.1	Type_II	ATGGTATTGGTACCAAATAGGCAGAAGATGGGCACGCACAAGTCTCTCCACATAAAGCAGAAAGTTCTCGAACAGAGCTCTCCACGTGACCATCACGTGGCCTTCCGCCTGTCCAACGTGCCCTTCCCTCCGCCTAAAGCAAACGTCGACACGCAAAAGAAAGAGATAGAGAAAGAGAAAAACGCGAGAAAAAGCAAAGCAAAGCACAAAGCCAAATAA
PpBF6G1790100.1	Type_II	ATGTTTCTAACTTCTAAGGACACCTTGGGGAGGCCGCTGAAGTCTCGTGTGATGGATGTGATGGATGTTCTGTTCTTTGCTCGTTGCTGTGATTGTGGGAATAGCTTTACCCAATGTGCTTGCATTTGTTTCCCCGGTAATATGAGCACTGCTGCATGTTTCCCTTTCTCGCATTTGCTTGAAACTATGGTGGGGAAAAAGGTGCAGAGCTCATATGGACTGCAGACAAGTGCTTTTTATGCTTTGCATCCATACATCAAAGCTGCTTTTGGCAAAGCTAAAGATTCCTTTTAG
PpBF6G1895400.1	Type_II	ATGAGCAAATGTTGGCTGCAACTTGGATTATTTTCAGCTGAGCAAAATTCATCTTGCAATGGAAAAAAAAAAAAAAAAAAAAAAAGGTTCTTCCTGCACCTTCCTCGTCGAATCTCATGTCACAGTTCAAGTATACCTGGAAATTTTCAGAGAAAAAACAAATGCTGA
PpBF6G1868200.1	Type_II	ATGGCCGTTGAAAACTTTGAACGAATCGTAGCCGTTCATCAGAGGCGGCTGCAATCCTGGCCCTCTGATCCTCTCCCAAACGCGTCCTCGCAATTTCTCACTGGCGCGCTTTCCCAACACCAACGCCCAACGCCCTTCTTCCTCCTCCTCTCAGCTTTTAAAAGCGCTCGTCTTATTCTTCTCCATCTTCGTCAACACCACAACACAAACAGCAGCAACTTCTAG
PpBF6G2066300.1	Type_II	ATGACTAGTCACTCACGTCACGTCATCACCACACTCCGACCAGAACAAGAAGTCCCAGGTTGA
PpBF6G2109000.1	Type_II	ATGATAGATTTGGTTCTCATTGAATTATTTTTAACTCCTTTTGATATATTTTTATTATACTCAACCAAGTTCTTTCCTGTGATAGAAATAAGATATGAGGTTCTTATTGGCGAGAGAGAGGGAGAGGACCCCACTTGGGGTTTTTGCATGAATACATGTCTGCAATTTCAGTTATGTAGTTTCATGTCTGTGAGTGCTATATAA
PpBF6G1798400.1	Type_II	ATGGAGCGAAAAGAAGGCCATTTGTTGGGGGATATAAGGAGAGAATCGAACACAAATAATGGCATCGGGGTCGTCTTGGTTTGGTGCTGTGCGCCTTTCTTCTTGGATTCAGATGGCCTCAACCTCAACCCCAAAACCTCGCTTGGTCAAACCCCTCCTCAAAACACGACACCATATCCGTGA
PpBF7G2272600.1	Type_II	ATGGTGCATATCCAAGTGGAGCCTTTTACTTTGGGTGGAGAATCTCTATCTCAGGGCATCTACTACCAGATGTCCCCCAGCTTTCATGAAGAGGATATGTTCAAGCTTCATAGACATGCCATTTATGCCCTTCACTTCCTGCTTATTCTGACTTCCAATTTGTAG
PpBF7G2400600.1	Type_II	ATGGCTGGCTGGTTGGCTGCATCAAGTCTTTCCTTGCTAGAAGAGGTAAAGTGCTCCAATGACTGGGAATGGCTGCCTGCATCAAAATTTGATTTGTATCCTCATGAGGAGGGATGGCTCAACTCAGCCTCAGGTGATGAGCTTTTGTCCTTGTCCCCACTGCCGACCCGTTTCGTGTTGGGTAACCCGTAA
PpBF7G2264500.1	Type_II	ATGCCTCAAAAAGGTTGTGGCATGGTAGAGAGCCAAAGGCAGCTGACATGCAAGCTTAATTTTGTCCCGAATGAAGAAAAACTAATGGATACGCCATTGCACTTGCAGCTTACAAGTGTGGTGGATAATAATTACTTGAATAAAATAGGGGAAATACCAATTATACCCATAGAGCCGGAGCACATTGGCGACAATGGCACGGTAACCAGCTCACCCCCATGCTCAAAATCACAAAATCCTTTTAGGGCTTTCGGGGATTTTGGGGCTGCCGACAACGATACTCCTCCTACTTCGCCACGCCGAGTCGCCGATCCCTCTCATATGTCCCGTTTTCTAAACGTTGTGATTAACGGCCTCCCTTCTTCTTCTTCTTCTTCTTCTTCTTCATCATCATCTTCT…
PpBF7G2171200.1	Type_II	ATGGTTGATGAGGATATTATCAGTAACAGCTTGTTTAAGTTTTGCTTGGCATTGTCGAAACAGTCAATGGTAGTTGAGGTATCGTTGGTTTTCCATGGTCCCAGATTTAGGCTTGCCTTCAGTAGTCCCATTTTGTATTTTCTAGCATGTAAGTTCATTACAAGTGTTTTACATAGTGAAATGGTGGTGCATAATGTTTTACTATACAACATTGTAATATATTGTATTTATTGTGGGTTGAAGCTGTGCAATATCGTTATGATATTGGTTTTGTTGTGGGTTTATGGTATTGGTGTTCACGATCCGATTTGA
PpBF7G2315800.1	Type_II	ATGGAGCCCAAAAGTAAAAACGACAGGATGAAAATGGCGGGCAAGGAAGACCGTCACAAGTTCACACCATCCAATTTCTATGGGAAAGTGAAAGAAGGAAGCCTCATCCTGAAGAAATTGCTGAGTCGGCTTAGATCGGAGGAAAAGTTCAAAATTTATTTCTTAGTTGAGTTGATTGCATTTTCGCCACAGTTAGCCACAGTTGGCATATAG
PpBF7G2387100.1	Type_II	ATGGCAGCTCACTACCATAGCCACAGCCCACAGCCCACAGCTGCACAGTATGTAAAAGCCGGCCATGAGATCACTGCTGCTACCTCACTTGCAGTTGCTGGTGAGTTGTTTGTGCGACTGGTTTCTGTAGCTTTGTGCTTGTATTTCTTTAGTCAGAGGTGA
PpBF8G2667800.1	Type_II	ATGTTTTATGTCGTCCTATTGCTTCCCTGCCCCTTGATTCTCTCCGAGACTAGAGTCAGTGGTCCGTTATACCTGTGTCCTTACGTGGACTCTGCTCCACCTGTAACTTCACACGCCCTCCACGTGGCCCTCAATCAGGTGAATCATCGGCTGAGATCTTCCGCCGTAGAGTGGGTCAAACGGGTGGCCGTTGGGTACGCAACTCGAGCAAGTGGGTGCATGCAGAAATCATACCCACGGAGGAGGCTCGAGTGCGGTGCGGGTCCAGGGCAGCCAGTCCTCTCTCACTTCTCAAAAATTAGAATCCCAATTTTCATAGAAGCCCGCCCATTGACCCCTTGA
PpBF8G2636800.1	Type_II	ATGCTGAATGAGACGAAGCGGAACGCCGAAAAGGCGTTTGAGAAGGTCAAAAAGCTTGTCCAGGAGAATCAGGAGCTGCTCCGCGAAAACCAAGAGCTTCTCAGCAAGAACCAAGAGCTCACTCAGCGTTCCACTTCCACTTCCACTCCTGCCGATTAA
PpBF8G2627200.1	Type_II	ATGAAGGCGATGAGGGCTTGCAATGGAGCTTTTGGCGGAGAAGCTCGAGTCTTGTACGACGATCGAAGCTCTACCGGACTTTGCTGGAAACGCAGTCGCTTCGTTCGGTCTGGTTTTAGTGGTTTTACATATATAAAGCTCGGATGCCCTAATCGATTACAATTGGGGGATGTTCACGATCTGCATCGAACACGTGTCACGTGCCTTCGTTGA
PpBF8G2654500.1	Type_II	ATGGTGAAGAGGGCAAATGTAGCTTGCAGGAAAAAGTTGAAAGGTTGTGGAATCTGCAGCTATGGTTTGCTTGCTAGACATGATAAGATTTTTGCTGGTGCGGCTATGGTTTGCTTGCTAGACATGATAAAATTTAAGTATGTATGTCAAGTGTTTAAGATACACTAA
PpBF8G2579900.1	Type_II	ATGAATCTTTATACTCTCAGTGCAGAATCCAACAAAGGTGTTGGAGCTCGATTTTTCCAGCTGGGGATAGAGCAAATGGAGGTTCAGAGTGGCGGTATTAAGGAAATCGCTGCATTCTGGCGTGAGTTTGAGCCTAATGCCTTACATCTAGGGTTGGTTGGTCACTTGGTGCTTGGCACTTTCTTCTTTAGGGCCCCAAAGCCCCGGGTGATGAAGAAGGCTTCTCTTGTGGGGTCTCCGCAACTTTATTGA
PpBF8G2668700.1	Type_II	ATGGAGGTGGTGCTCATGATACATGGAGAAATGCGACAGCAGGGCTGGCCTGGACTGGACTGGAACAGGACAAAACTATACAGCATTGACAGGATAGATGAAATTTCTCATAAGCTAATGTTAGGTGTTCAAAACCACACATGCATGCGGCCTATCAGGATCTTTGCTACAGCAGGTTGA
