# Supplementary material for: De novo gene integration into regulatory networks via interaction with conserved genes in peach
Source: Hortic Res. 2024 Sep 5;11(12):uhae252. doi: 10.1093/hr/uhae252 (PMC11630308; doi:10.1093/hr/uhae252)
Supplement: Web_Material_uhae252 [file web_material_uhae252.zip › Table S2.xlsx]

## Sheet: Sheet1
	Type	Fruit_30	Fruit_45	Fruit_60	Flower	Flower_1	Flower_2	Flower_3	Flower_4	Phloem	Fruit	Seed	Root	Leaves	Leaf_vein	Filament_1	Filament_2	Filament_3	Filament_4	Filament_5
PpBF1G0558600	Type_I	0	0	0	0	0	0	0	0	0	0	0	0	0	0	0	0.257411	0	0	0
PpBF1G0324600	Type_I	0.065089	0.112571	0.102042	0.338448	0.459643	0.167212	0	0.2841	0.411955	0	0	0	2.59492	0	0	0	0	0	0
PpBF1G0137700	Type_I	0	0	0.11757	0.24404	0.442326	0.91738	0.375278	0.388129	0	0.066821	0	0	0	0	0	0	0	0.301315	0.0583773
PpBF1G0391300	Type_I	0	0	0	0	0	0	0	0	0	0	0	0	0	0	0	0	0	0	0
PpBF1G0048400	Type_I	3.44367	5.51317	5.94343	2.90139	17.2695	8.46506	10.0088	11.0488	3.29073	13.7825	4.96101	3.08485	42.5042	2.95134	7.88981	13.2938	12.705	9.90522	11.4603
PpBF1G0131700	Type_I	0	0	0	0	0.154199	0	0.07513	0.174242	0	0	0	0	0	0	0	0.575587	1.03517	0.131977	0.100001
PpBF1G0271800	Type_I	21.0987	43.2561	42.249	0.939798	0.713759	1.16613	1.24134	2.09115	1.21918	2.69342	1.02205	16.4724	0.605114	1.47179	0	0.093749	0	0.0797717	0
PpBF1G0052800	Type_I	0	0	0	0	0	0	0	0	0	0	0	0	0	0	0	0	0.0444397	0	0.021182
PpBF1G0259800	Type_I	0	0	0	0	0.123306	0	0	0	0	0	0	0	0	0.396115	0	0	0	0	0.181189
PpBF1G0532600	Type_I	39.6546	25.7107	27.3589	41.1392	50.2051	51.6053	39.6361	39.0177	13.6453	22.6439	16.2142	10.687	12.0326	25.0006	18.228	11.9204	14.7712	16.6289	18.8163
PpBF1G0422500	Type_I	1.08164	0.143985	0.216432	2.6297	0.103043	0	0.0646237	3.22858	0	5.85468	0.409664	0.251879	0	0	0.118888	1.27438	1.10686	3.92795	4.37792
PpBF1G0497800	Type_I	0.643036	1.08568	0.802672	0.31518	0.605695	0.298426	0.117207	1.6724	0	0.375889	0.235147	0.60741	0.173729	1.57548	0.071085	0	0	0.183958	0
PpBF1G0013400	Type_I	0	0	0	0	0	0	0	0	0	0	0	0	0	0	0	0	0	0	0
PpBF1G0396200	Type_I	0.105278	0	0.408295	0	0	0	0.0849137	0.210283	0	0.076238	0.186887	0	0.126404	0.648468	0	0	0	0.032254	0
PpBF1G0347600	Type_I	10.8226	6.19793	6.80676	12.0842	7.16245	6.35225	5.49475	8.85518	3.20261	10.8948	4.0286	3.37358	4.71891	7.74672	6.05517	9.00691	7.26879	6.85076	4.17014
PpBF1G0109000	Type_I	0.467167	0.06062	0.126761	0.318943	0.930568	2.39398	0.5318	0.242793	0.362506	0.279461	0.667081	0.355399	0.74551	0.245008	0.298708	0.673401	0.38265	0.282663	0.57165
PpBF1G0072200	Type_I	0.611859	0.336656	0.553161	0	1.50261	1.12942	1.1247	0.745692	0.606657	1.9186	1.05149	0.439422	0.526986	0	1.45934	0.884016	0.977908	1.1096	0.712922
PpBF1G0418300	Type_I	36.5018	39.524	29.5204	32.2643	11.6273	14.4137	11.5244	15.1795	19.2689	25.2585	13.163	13.0037	18.9229	37.6057	11.387	10.8879	10.5384	9.20831	12.5103
PpBF1G0379000	Type_I	16.6954	22.282	24.6451	13.459	37.937	29.2463	33.5999	20.5314	7.35354	13.9487	3.077	6.59634	9.10334	14.5046	51.3962	38.1749	32.2764	27.766	25.6208
PpBF2G0621100	Type_I	0	0	0	0	0	0	0	0	0	0	0	0	0	0	0.041601	0	0	0	0
PpBF2G0766300	Type_I	0.173847	0	0	0	0	0.0708093	0	0	0.257879	0	0	0	0	0	0.0292507	0.166404	0	0	0.0870177
PpBF2G0784600	Type_I	0.0921043	0	0	0	0	0	0	0.098796	0	0	0	0	0	0	0	0	0.0207057	0	0
PpBF2G0878700	Type_I	0.0814343	0	0.161657	0	0	0	0	0.0614147	0.195468	0	0.024868	0	0.165748	0	0	0	0	0	0
PpBF2G0739800	Type_I	0	0	0	0	0	0	0	0	0	0	0	0	0	0	0	0	0	0	0
PpBF2G0773000	Type_I	0.042548	0	0	0	0	0	0	0	0	0	0	0	0	0	0	0	0	0	0
PpBF2G0778800	Type_I	0	0	0	0	0	0	0	0	0.253595	0	0	0	0.22573	0	0	0	0	0	0
PpBF2G0609800	Type_I	0	0	0	0	0	0	0	0	0	0	0	0	0	0	0	0.108077	0	0	0
PpBF2G0750300	Type_I	0	0	0	0	0	0	0	0	0	0	0	0	0	0	0	0.10461	0	0	0
PpBF2G0782300	Type_I	5.74361	9.08254	5.84351	1.4711	3.80216	2.2195	1.10067	3.56945	1.61445	1.31145	1.14762	1.04114	0.486714	0.850687	1.19418	0.734894	1.22552	1.47063	1.0105
PpBF2G0828000	Type_I	0	0.0352613	0	0	0	0	0	0	0	0	0	0	0	0	0	0.058611	0	0	0
PpBF2G0598400	Type_I	3.81331	1.97358	1.9604	2.67492	8.28052	7.65194	4.72078	5.09104	8.21596	0.348832	1.37711	5.9955	4.14556	4.96792	3.92574	5.17652	6.85012	5.48854	3.61659
PpBF2G0863600	Type_I	0.214661	0	0	0	0	0	0	0	0	0	0	0	0	0	0	0	0	0	0
PpBF2G0903400	Type_I	0.330414	0.204115	0.0596777	2.16338	2.46918	1.98157	1.36014	3.3327	1.86774	1.00488	0.290487	1.04883	2.55199	2.89074	4.52167	1.16597	1.72919	2.59593	2.24899
PpBF2G0897600	Type_I	0	0	0.065988	0	0	0	0	0	0.294305	0	0	0	0	0.412435	0	0	0	0	0
PpBF2G0889400	Type_I	4.20127	2.5153	3.89286	1.6744	5.57621	7.82622	5.6918	11.1438	1.31304	4.08405	1.78094	2.9557	16.4467	8.88271	6.98237	0.748676	1.74917	1.42554	5.47788
PpBF2G0877600	Type_I	0.413429	0.824965	0.881922	1.11396	0.652295	0.266813	0.464572	1.72148	0.295843	0.73722	0.16223	0.40817	0.500979	0.442078	0.148716	2.18144	1.26748	0.59842	0.50743
PpBF2G0770400	Type_I	1.51657	1.32597	1.94521	3.45912	2.07917	0.746219	0.674516	1.79484	0.627918	2.2177	3.62323	0.817692	1.38437	1.78167	2.97249	2.05045	3.74353	5.78982	5.33097
PpBF2G0771700	Type_I	0.0958937	0	0.128347	0.42449	0.789084	1.00694	0.222976	0.361622	0	0	0.103056	0	0	0	0.230199	0.119188	0	0	0
PpBF3G1170300	Type_I	1.66167	1.38593	0.517869	0	0	0.248683	0.0844933	0	0	0.040473	0.161744	0.157015	0.101066	0.183565	0.260216	0.156541	0.362827	0.147446	0.030722
PpBF3G1111200	Type_I	0	0	0	0	0	0	0	0	0.2624	0	0	0	0.165748	0	0.352478	0	0	0.17407	0.09746
PpBF3G1177200	Type_I	0	0	0	0	0	0	0	0	0	0	0	0	0.521061	0.532888	0	0	0	0.304262	0
PpBF3G0987500	Type_I	0.0850627	0	0	0	0.124136	0	0	0.269665	0	0	0	0	0	0	0.037658	0.172693	0.112206	0.163667	0.0761407
PpBF3G1004800	Type_I	0	0	0	0	0	0	0	0	0	0	0	0	0	0	0	0	0	0	0
PpBF3G1094100	Type_I	2.96199	3.35233	4.27377	0.869777	4.1359	3.38087	2.56986	3.1712	0.740092	0.452327	1.2485	0.26682	5.33337	2.9783	0.61903	1.6972	3.15362	2.44847	1.65136
PpBF3G1236700	Type_I	0.288015	0.102073	0.120975	0.723208	0.039125	0.0717003	0.0835227	0.324402	0.656494	0.164744	0.126811	1.8935	0.0941825	0.917392	0.388965	0.476509	0.274386	0.266008	0.429509
PpBF4G1318000	Type_I	0.109701	0.152919	0.145516	0	0	0.0384413	0.131411	0.043655	0	0	0.210924	0.163708	0.0290535	0	0.194631	0	0	0	0
PpBF4G1502900	Type_I	0	0	0	0	0	0	0	0	0	0	0	0	0	0	0	0	0	0	0
PpBF4G1488500	Type_I	0	0	0	0	0	0	0	0	0	0	0	0	0	0	0	0	0	0	0
PpBF4G1494800	Type_I	0.419242	0.204112	1.00954	0	0.241003	0.114251	0.12076	0.814671	0.129498	0.6136	0.507945	0.11602	0	0.28149	0.380176	0.266712	1.00665	0.41004	2.11572
PpBF4G1400900	Type_I	0	0	0	0	0	0	0	0	0	0.574796	0	0	0	0	0	0	0	0	0
PpBF4G1318800	Type_I	0.270564	0.486207	0.291064	0	1.74561	1.09635	0.510699	0.404664	0	0.288185	0	0	0	0.284862	0.835046	0.66393	0.142824	0.104518	0
PpBF5G1545500	Type_I	0	0	0	0	0	0	0	0	0	0	0	0	0	0	0	0	0	0	0
PpBF5G1757500	Type_I	0.0728287	0	0	0	0	0.0433917	0.048893	0.094791	0.305492	0	0.140323	0.231855	0	0	0	0	0	0.112974	0.099449
PpBF5G1551300	Type_I	0.429192	0.675676	0.389842	0.130478	0.080737	0.209514	0	0.373276	0.276096	0.384314	2.83201	2.17541	0.062257	0.628283	0.0659213	0	0.0588163	0.543826	0.0949293
PpBF5G1669700	Type_I	0	0	0.192884	0	0	0	0.034221	0	1.34202	0.0797355	0.255982	0	0.037984	0	0	0	0	0	0
PpBF5G1585700	Type_I	0	0	0	0	0	0	0	0	0	0	0	0	0	0	0	0	0	0	0
PpBF5G1556800	Type_I	0	0	0	0	0	0	0	0	0	0	0	0	0	0	0	0	0	0	0
PpBF5G1768800	Type_I	9.68575	15.5255	18.148	13.0972	11.7037	9.25137	11.346	10.1394	37.94	21.6226	18.1691	35.9704	51.4106	16.8146	24.391	26.0558	14.9135	17.4727	14.3328
PpBF5G1538200	Type_I	12.0307	9.97693	5.06306	0	3.95593	3.63331	1.08913	2.13756	0	0	0	0	0	0	0.432692	0	0.715978	0	1.29354
PpBF6G2027100	Type_I	0	0	0	0	0	0	0	0	0	0	0	0	0	0	0	0	0	0	0
PpBF6G1896400	Type_I	0	0	0	0	0	0	0	0	0	0	0	0	0	0	0	0	0	0	0
PpBF6G1984700	Type_I	0.288293	0.35517	0.318757	0	0.151875	0.429397	0.585749	0.936124	1.7919	1.18073	0.197437	0	0	0.041052	0.284275	0.50302	0.55795	0.0802183	0.273336
PpBF6G1883100	Type_I	0	0	0.0656853	0	0	0	0	0	0.224538	0	0	0	0	0.447557	0	0	0	0	0.188437
PpBF6G1988800	Type_I	0	0	0.0304293	0.162613	0.0454217	0.239341	0.153322	0	0	0	0	0	0	0	0	0.113051	0	0	0
PpBF6G2048600	Type_I	0.0711937	0.084709	0.0629097	0.928415	0.543338	0.072135	0.609328	0.629116	1.19971	0.114488	0.136264	0.0159035	5.90353	2.02073	1.34812	0.949109	0.360624	0.891583	0.442009
PpBF6G1848700	Type_I	0	0	0	0	0	0	0	0	0	0	0	0	0	0	0	0	0	0	0
PpBF6G1950600	Type_I	0	0	0	0	0	0	0	0	0	0	0	0	0	0	0	0	0	0	0
PpBF6G1983900	Type_I	0	0	0	0	0.0934267	0	0	0	0.147355	0	0	0	0.246931	1.50728	0.087193	0	0.185859	0.13516	0.0870177
PpBF6G1985100	Type_I	0.588589	1.19556	1.61912	0	0.849443	0.576679	0.338448	0.489311	0.09082	1.48126	0.596833	0.377664	2.38928	0.316765	1.43829	0.625679	1.0466	0.969035	1.59522
PpBF6G2007000	Type_I	0.0349863	0.0746197	0	0	0	0	0.0632907	0.0649983	0	0	0	0	0.367421	0	0.208694	0	0.0932597	0.00579733	0.0722387
PpBF6G1836800	Type_I	29.0969	19.6723	18.7415	20.2624	27.7032	34.1073	38.4222	38.7021	19.3758	23.2226	14.4428	13.1641	33.2511	21.2532	27.3144	32.5108	30.5563	21.2885	20.2997
PpBF6G2026200	Type_I	1.01694	0.719665	0.815898	1.55792	2.0003	1.12215	1.1071	1.17773	1.00374	0.271211	0.963216	0	2.49191	1.75276	1.75687	1.71887	1.29015	0.637286	1.97842
PpBF6G2100400	Type_I	6.29146	2.64088	6.42718	5.15922	7.37209	5.55971	1.69504	9.46642	5.44663	9.75874	7.40411	4.2346	5.2702	6.32311	1.05183	2.2674	4.15578	8.29871	6.47419
PpBF6G2094500	Type_I	87.373	48.8097	67.9494	94.8713	112.371	95.8336	84.1802	106.212	154.481	168.443	102.015	156.303	55.2618	94.6738	78.6038	57.5996	76.9586	81.6973	94.7196
PpBF6G2065000	Type_I	2.93651	4.36253	5.02091	2.0915	9.30106	5.1638	6.4896	6.80506	2.76036	4.68405	3.15945	2.44939	4.10494	3.10587	3.75136	7.45587	9.11278	8.74716	5.76158
PpBF7G2151300	Type_I	0	0	0	0	0	0	0	0	0	0	0	0	0	0	0	0	0	0	0
PpBF7G2365300	Type_I	0.210573	0	0	0	0.064292	0	0	0	0	0	0.301431	0.164178	0	0	0	0.0207167	0	0	0
PpBF7G2305900	Type_I	4.82768	0.860846	1.3916	0.67108	0.371558	0.511358	0.321639	0.639278	0.340448	0.897709	1.33277	0.436097	1.52293	1.31959	0.126007	0.176201	0.397624	0.39753	0.403684
PpBF7G2315400	Type_I	0	0	0	0.194109	0.164323	0	0	0.023333	0	0	0.262636	0	0.066202	0	0.145563	0.333014	0.320663	0.0718867	0.0701687
PpBF7G2234600	Type_I	2.12288	3.14449	4.6041	2.2756	1.04576	1.31706	1.28097	0.859736	1.49733	0.62227	1.21201	0.816306	4.3751	2.87563	1.45725	0.3862	0.882942	0.891087	0.72598
PpBF7G2188500	Type_I	0	0	0	0.488635	0.194843	0	0	0	0	0	0	0.20317	0	0.267598	0	0.0868803	0	0	0
PpBF7G2327500	Type_I	15.844	14.3228	6.81427	7.63198	12.1934	10.5266	9.32079	5.55746	4.70764	3.85708	4.18319	1.1384	2.31123	4.88652	17.2913	4.48618	2.67317	13.3414	15.7022
PpBF7G2235300	Type_I	0.0668493	0.154192	0.0870753	0	0.216028	0.769906	0.534803	0.182525	0.621469	0	0	0	0	0	0.0674323	0.234946	0	0	0
PpBF7G2391300	Type_I	0.920592	0.360447	0.491852	1.08511	0.320219	0.330621	0.397999	0.474152	0.43846	1.36577	0.403848	0.872593	0.370037	0.871783	0.447069	0.64014	0.415152	0.764146	0.797115
PpBF7G2240900	Type_I	2.24155	3.34873	7.5984	1.01397	11.6639	12.1021	3.66127	2.11801	1.42807	9.00006	2.93113	0.938743	1.20682	1.07875	2.96159	0.951525	1.26942	2.29626	2.88515
PpBF8G2521000	Type_I	0	0	0	0	0	0.058184	0.289693	0.428551	0	0	0	0	0	0	0.689983	0.137468	0.247819	0	0
PpBF8G2526400	Type_I	0	0	0	0	0	0	0	0	0	0	0	0	0	0	0	0	0	0	0
PpBF8G2612000	Type_I	10.8178	28.1486	32.8515	3.88185	6.2323	5.41031	2.82152	7.64651	13.5745	7.96697	6.49343	2.24101	15.3746	30.3899	2.81901	1.735	1.16445	2.72706	6.5199
PpBF8G2496100	Type_I	0	0	0	0	0	0	0	0	0	0	0	0	0	0	0	0	0	0	0
PpBF8G2588300	Type_I	0.02709	0.0420817	0	0.080861	0.00913833	0.0100143	0.0136393	0	0	0	0	0	0.457744	0	0	0	0	0	0
PpBF8G2614300	Type_I	32.6846	19.0033	21.9385	20.6062	21.9754	21.8581	16.6563	16.2607	20.7376	9.944	16.5561	16.5355	6.91274	40.3435	33.271	8.90484	15.4609	25.3155	36.4547
PpBF1G0212400	Type_II	2.05937	0.945103	0.867833	5.59662	3.60553	3.65932	2.9662	2.80734	2.70195	3.00024	1.16038	2.92815	1.11266	2.94138	1.25858	0.768483	1.32884	2.17787	1.36354
PpBF1G0401700	Type_II	0.101264	0.0370527	0.0536593	0	0.774584	0.787209	1.40959	0.410604	0	1.00208	0.021455	0.0406345	0.0170625	0.023611	0.684522	0	1.25932	0.335404	0.731336
PpBF1G0014200	Type_II	15.3455	11.4664	9.4592	13.9741	13.9049	14.791	12.5905	14.9719	7.8418	12.6579	5.01614	10.3099	14.0392	16.1283	8.96186	11.1065	11.3168	11.4971	10.3659
PpBF1G0329100	Type_II	19.9677	16.4686	13.939	15.7652	12.817	10.8111	6.55615	17.482	5.89308	12.6441	3.58315	6.68488	27.9967	18.19	4.70387	10.9533	15.6776	10.5696	10.8345
PpBF1G0083000	Type_II	53.7417	58.5073	72.7396	41.1842	18.8886	19.4255	18.0289	17.9642	17.3706	27.6654	18.1434	21.9668	12.9272	35.9395	17.642	14.9881	16.2682	17.5992	16.5575
PpBF1G0427700	Type_II	60.4411	17.7503	11.9565	31.0583	25.6925	17.2274	12.3435	26.7906	9.61144	15.095	12.4309	4.89074	19.0905	14.467	9.64707	13.0316	12.9738	13.1463	13.0848
PpBF1G0286400	Type_II	9.43591	20.1957	13.9753	6.81407	4.20338	3.65585	3.18089	4.10111	13.5075	11.2102	11.5759	7.8967	26.1212	4.20803	3.14327	2.98456	3.92265	4.43012	2.27408
PpBF1G0334500	Type_II	10.3212	5.47367	6.86577	21.3267	6.70499	6.59528	5.50236	9.47926	10.0752	7.93879	1.8942	12.9277	16.5425	38.1304	10.076	8.38122	9.43341	9.25174	11.6035
PpBF1G0448300	Type_II	3.66933	2.03669	2.87907	3.3473	5.57723	4.67829	4.53379	5.0686	5.6824	5.09914	3.61683	7.52586	3.07478	2.43868	2.21388	3.05897	2.95262	2.28233	2.18748
PpBF1G0480900	Type_II	0	0	0	0.550237	1.39712	1.40162	0.75344	0.828707	0.331659	0	0	0.445918	0	1.55786	0.964636	1.01454	0.708636	0.699006	0.893643
PpBF1G0345900	Type_II	0	0	0	0	0.309376	1.14488	1.62341	0.0883507	0	0	0	0	0.227487	0	1.27406	0	0.184638	0	0.106731
PpBF1G0273900	Type_II	107.281	110.323	185.511	142.617	198.591	180.671	197.718	216.817	123.026	159.395	63.5002	134.798	86.9791	187.635	303.403	215.745	226.302	259.033	269.592
PpBF1G0113300	Type_II	1.08714	0.57195	0.246169	0.477706	4.07406	3.37913	1.76857	1.37447	0.712409	1.56552	0.521324	2.55503	1.60792	0.563999	2.34174	0.621234	0.475848	0.437107	0.508824
PpBF1G0211000	Type_II	6.89701	6.0081	4.84581	4.71794	6.5898	3.97045	3.30247	5.8796	3.17411	7.49663	1.86971	2.91895	1.86851	6.38503	2.44524	1.87269	3.11002	4.88568	4.50855
PpBF1G0229000	Type_II	0	0.0620117	0	0	0.10334	0	0	0	0	0	0	0	0	0	0.143664	0	0	0.13246	0
PpBF1G0527800	Type_II	10.0852	9.99281	14.0302	9.73065	18.1177	6.26872	5.03716	5.0355	21.5841	13.8008	12.681	13.1138	2.09022	6.94667	7.51526	5.7569	8.55827	16.6786	21.2904
PpBF1G0011200	Type_II	11.4425	2.80179	4.62427	16.5918	11.3198	10.1806	7.64497	17.1162	6.06493	8.31996	3.05643	9.17456	3.21908	18.3425	14.2692	17.8188	20.5521	15.3267	8.1991
PpBF1G0267100	Type_II	0.0236043	0	0.223267	0.415932	0.179747	0.0440293	0.572114	0.496316	1.04611	0.0984135	0	1.06062	0.12191	1.07112	0.827709	0.342547	0.338744	0.561072	0.363737
PpBF1G0313700	Type_II	41.2414	12.1503	16.5861	30.3484	21.8346	20.5834	17.0164	32.8782	10.782	32.4047	6.38897	17.6647	12.0079	24.2339	11.991	12.1429	16.0115	19.2755	19.4272
PpBF2G0866300	Type_II	0	0.171523	1.60115	0	0.271944	0.0915287	0	0.154167	0	2.03409	0.397888	0	0.258958	0	0	0	0	0	0
PpBF2G0823700	Type_II	4.22575	3.74003	4.28029	1.22411	3.22336	1.94129	0.605471	2.07481	1.52617	2.62053	5.04407	0.498109	0.117211	0.336041	0.42371	0	0.461012	0.241199	0.146443
PpBF2G0882100	Type_II	24.6833	13.6148	21.9182	22.2203	81.8111	82.7464	69.2281	78.7883	39.2119	27.0967	17.3283	22.5871	18.3392	29.1078	36.0101	29.511	34.5999	30.5493	27.5818
PpBF2G0751100	Type_II	49.8933	47.8625	32.1278	19.2257	7.36767	8.44697	3.71089	4.27957	81.3149	3.06468	6.36416	27.1003	58.2049	37.8328	1.91812	6.76554	6.73966	4.55096	2.72962
PpBF2G0616300	Type_II	1.13959	0.248776	0.911034	6.04448	19.5163	14.5151	5.24857	2.77688	1.34892	0.119181	4.78827	1.52311	0.736565	0.563726	6.76965	1.38415	1.07266	1.68886	3.95285
PpBF2G0785400	Type_II	1.81263	1.62964	0.589171	0.884557	3.1509	3.43235	3.77814	2.50554	1.47638	0.508836	1.75569	1.00003	2.96531	1.6631	5.412	4.18305	2.36594	2.24403	2.80692
PpBF2G0780100	Type_II	0	0	0	0	0	0	0	0	0	0	0	0	0	0	0	0	0	0	0
PpBF2G0571300	Type_II	0	0	0	0	0	0	0	0	0	0	0	0	0	0	0	0	0	0	0
PpBF2G0767500	Type_II	1.40694	1.01704	0.587033	2.69425	5.36027	5.27254	4.13186	3.03076	3.09514	0.356491	1.13073	0.914272	2.89576	0.898779	4.40107	2.37261	2.32555	1.41348	1.92187
PpBF2G0682900	Type_II	12.9446	10.1836	13.0835	8.38779	10.0848	9.50188	6.34938	11.5127	6.39649	4.75178	7.34409	8.92266	5.91718	12.1821	5.55379	5.97059	6.57459	5.63548	3.97771
PpBF2G0801700	Type_II	21.3055	18.9483	19.8696	16.8609	20.4505	19.7653	19.1081	24.1819	14.7672	11.5846	12.5722	11.88	17.9338	15.8799	14.2535	14.147	13.3857	12.006	12.8357
PpBF3G0914200	Type_II	4.45147	9.04141	6.84763	0.701457	5.2663	4.66735	4.37463	2.9633	3.38006	3.80747	3.76555	2.23098	3.93	2.38817	5.20266	3.62138	2.50208	1.7384	3.2273
PpBF3G1017400	Type_II	1.55957	1.78445	1.87624	0.294951	1.55222	1.1688	0.769993	0.810046	0.12763	1.33226	0.474534	0.48442	0.139943	0	0.449655	0.36716	0.862504	0.0226457	1.25795
PpBF3G1101800	Type_II	12.0153	21.7133	22.6111	4.84044	9.37117	8.20329	7.28292	3.78206	14.9359	4.26171	13.9259	2.99534	7.91733	2.60694	5.68908	6.40642	5.81846	4.17983	4.57745
PpBF3G0984500	Type_II	20.1266	8.96597	14.1944	19.9217	19.6943	13.1807	9.56685	24.97	9.81856	22.847	12.8113	8.59848	17.7814	26.3802	8.04807	9.24639	13.2471	15.0296	11.8433
PpBF3G1180800	Type_II	86.3355	66.9019	83.9839	51.2575	90.0627	93.7267	75.736	99.3098	52.7182	33.3252	33.7684	31.1849	81.5754	65.9261	54.7133	60.4315	48.6032	38.3036	45.99
PpBF3G1172000	Type_II	9.6168	9.73389	13.1339	7.42131	5.79722	10.4292	13.2017	7.44657	5.39088	6.51238	9.24596	3.31547	10.2335	12.9504	6.07902	4.99805	9.26112	10.313	9.59576
PpBF3G1189900	Type_II	0.176729	0.150652	0	0	0.0647327	0	0.224903	0	0	0	0	0.472042	0	0	0	0.302881	0	0	0.261202
PpBF3G1205600	Type_II	0.141131	0	0.115446	0.402721	0.442967	1.37201	1.77923	1.46417	0.707514	0.228526	0.27052	0.674996	0.17903	0.233505	1.97296	1.13842	0.920741	0.586666	0.744651
PpBF3G1202300	Type_II	0.155097	0.339023	0.87712	0.150571	0.105975	0	0	0	0.0981895	0.759498	0.109591	0	0.212523	0.147901	0.764695	0.866848	0.769521	0.486805	0.982778
PpBF3G0970800	Type_II	0	0	0	0	0	0	0	0	0	52.4674	0	21.1905	0	0	0	0	0	2.6379	0
PpBF3G1210600	Type_II	0	0	0	0	0.117759	0	0.273532	0.002152	0	0.032524	0	0	0	0	0.36695	0.269544	0.383103	0.111629	0.003176
PpBF4G1449800	Type_II	0	0	0	0.489287	0.201022	0.957556	1.48196	0	0.310245	0.048522	0	0.573743	0	0.268223	1.8745	0.741822	0	0.144007	0.494546
PpBF4G1251600	Type_II	5.26703	5.09037	4.18307	2.52131	4.2106	5.58702	3.43482	4.16392	1.28696	2.98609	1.76513	0.462907	6.92295	1.86789	0.87033	1.1256	1.07859	1.50761	1.85513
PpBF4G1313900	Type_II	15.0998	19.0365	20.2877	20.2759	44.9498	20.1643	9.31311	23.3348	1.19229	12.3811	3.18225	4.86251	43.5485	4.36476	2.46236	16.388	16.7993	18.368	15.1701
PpBF4G1388900	Type_II	0	0	0	0	0	0	0	0	0	0	0	0	0	0	0	0	0	0	0
PpBF4G1311600	Type_II	3.59794	3.94744	6.707	7.02602	10.1265	6.67707	4.18357	6.43363	2.96588	1.39991	0.247924	3.87202	7.158	6.06212	1.4266	1.17465	2.24711	1.94077	2.82923
PpBF4G1419000	Type_II	0.070854	0.05402	0.0648067	0	0	0	0	0	0	0	0	0	0	0	0.174089	0	0	0	0
PpBF4G1276300	Type_II	0	0	0	0	0	0	0	0	0	0	0	0	0	0	0	0	0	0	0
PpBF4G1281300	Type_II	0.867178	0.766255	0.325529	2.05845	0.504906	0.237451	0.127356	0.617107	1.1699	3.3106	0.156022	0.795412	0	2.89758	0.0635353	0.301196	0.279271	0.253275	0.340592
PpBF4G1320200	Type_II	28.0703	25.4187	19.0519	17.5257	5.03117	7.31995	8.0466	6.71227	32.9565	14.2376	16.5941	12.0533	32.1083	12.4692	10.1311	15.002	16.445	11.4625	5.59607
PpBF5G1772700	Type_II	5.24671	6.30495	12.2205	3.31453	9.07384	5.65718	5.00373	7.28962	6.78913	16.8459	11.034	6.22217	6.78826	1.88991	3.23341	2.73162	3.94815	3.80101	4.94218
PpBF5G1615300	Type_II	0	0.128951	0.259108	0.310341	0.99749	1.01721	1.22657	1.37474	0.464436	0.850711	1.63145	0.648645	3.93155	0.63921	0.239445	0.245417	0.123927	0.172268	0.609296
PpBF5G1567400	Type_II	0.152553	0.419875	0.349274	0.209041	1.29795	0.69219	0	0.141332	0.240576	0	0.262636	0	0	0	0	0.146978	0.191348	0.295782	0
PpBF5G1646700	Type_II	40.7598	17.9125	21.4528	36.6612	33.8004	32.9501	33.1424	62.9769	63.721	72.1615	42.4724	73.6526	21.1318	46.8702	23.8432	34.9241	37.3653	44.3763	43.2195
PpBF5G1655200	Type_II	16.8935	10.6505	11.4912	7.50834	12.3728	12.0737	9.1153	15.5928	6.13115	10.3979	3.97981	3.21461	6.214	8.12973	10.8196	13.9311	12.5816	8.48218	7.52288
PpBF5G1545100	Type_II	0	0	0	0	0	0	0	0	0	0	4.08941	0	0	0	0	0	0	2.13164	0
PpBF6G1830500	Type_II	0.937361	1.41967	0.754567	1.44369	0.547666	0.594895	1.76171	1.06028	0.289843	0.176277	0.0290125	0.381806	1.07284	1.17492	2.62595	0.267086	0.192855	0.250636	1.06524
PpBF6G2101700	Type_II	0.306952	0	0	2.19191	2.91836	2.50729	1.88654	0.858707	3.54475	0.600388	0.309136	1.95546	1.15222	3.26406	4.862	1.06911	1.34687	2.76331	1.55636
PpBF6G1982600	Type_II	0.009979	0.470675	0.199061	0.468977	0	0.0622677	0.300042	0.369381	0.292615	0	0	0.172996	0.098452	0.09423	0.0668763	0.0905033	0.0263363	0	0.0734153
PpBF6G2114300	Type_II	3.03271	2.48758	3.04975	1.39736	3.66518	5.29723	3.33473	3.48295	1.51813	1.56627	2.24578	0.709797	2.69442	1.52143	2.08186	1.42716	1.50965	1.0927	1.39201
PpBF6G2119300	Type_II	0.062652	0	0	0.185405	3.70522	1.27277	0.926796	5.23411	0.21192	0	0	0.323249	0.317473	0.523463	0.298244	0.0884853	0.607747	2.58052	19.7221
PpBF6G1955000	Type_II	1.90182	1.35259	1.45877	0.853036	2.52206	1.6186	1.46769	2.05792	0.247424	1.74586	0.857556	0.299946	0.854764	0.465562	1.04506	1.59	1.48186	1.21657	1.13257
PpBF6G1841300	Type_II	5.23171	0.231852	0.229556	0.86533	5.11569	2.29216	2.57119	2.35527	0.667084	0.233611	13.0927	1.12672	0.712568	1.44626	9.27818	8.28536	4.86888	4.23804	3.45715
PpBF6G1905300	Type_II	0.718107	0.187645	0.176289	0.71595	0.774353	0.536899	0	0.468635	0	1.2882	0	0.932218	0.323097	1.34566	0.122359	0	0.318077	0.603694	0.200212
PpBF6G2097800	Type_II	0.0458857	0.0867307	0.151575	0.406382	0.155092	0.235313	0.163417	0.451798	0	0	0.031882	0.156284	0.233744	0.162103	0.0552753	0.14043	0.363005	0.16132	0
PpBF6G2059600	Type_II	0.053032	0	0	0.530336	4.52619	1.27085	0.265527	0.409974	1.19501	0	0.964194	2.05409	0	0.200698	0.465498	0	0	2.62408	8.20292
PpBF6G1888900	Type_II	11.0235	9.84947	10.2021	8.06103	13.0704	9.62229	7.75398	8.99374	5.26686	10.2534	8.43211	5.72082	8.44439	5.8223	5.71017	7.31396	7.6863	7.49977	7.22689
PpBF6G2075900	Type_II	86.7051	40.7849	52.6257	70.1412	66.0386	71.1916	75.5871	82.4751	77.6065	90.1467	56.8031	87.0835	43.1734	71.8551	49.4699	66.2433	73.6417	56.9147	47.816
PpBF6G1918200	Type_II	1.933	1.57316	1.09135	0.941454	1.61487	1.18311	1.81266	2.50421	0.854648	0.737668	0.450742	1.68339	3.9733	1.26467	1.15286	1.69536	2.01571	1.81774	3.35242
PpBF6G1790100	Type_II	13.7574	18.7333	21.6951	16.9497	25.2567	37.7833	42.6313	22.4303	10.4233	3.95729	8.59572	11.636	17.7293	24.1201	7.13263	7.7434	7.65362	6.34639	10.596
PpBF6G1895400	Type_II	8.1104	10.6729	26.6645	4.25026	60.4687	40.7157	14.6186	5.98048	29.5911	20.0198	11.9551	1.89794	0.567512	26.6706	31.5931	6.9681	9.70832	8.56866	2.72959
PpBF6G1868200	Type_II	7.02063	6.92084	7.39719	3.71109	4.63994	2.36787	2.70339	7.33722	9.55661	6.99976	1.30744	4.80429	16.1364	12.1315	11.6278	24.7487	20.9342	34.9703	16.6095
PpBF6G2066300	Type_II	0.316725	0.255538	0.258608	0.0916255	0.91402	0.637937	0.603888	0.88454	0.235707	0.296998	0.325798	0.385043	1.50066	0.560238	0.512215	0.690506	0.894865	1.1592	0.432097
PpBF6G2109000	Type_II	21.5909	14.5069	23.2544	51.7037	34.1118	34.7901	32.3877	38.0822	24.2889	44.0637	12.6337	35.1235	17.4188	68.0115	50.8534	25.0562	30.0575	39.835	30.333
PpBF6G1798400	Type_II	5.49625	6.71884	10.3944	1.98492	3.08782	3.60972	7.89134	5.66109	1.27606	4.64948	1.55057	16.2899	3.36674	1.57268	16.3066	18.0581	22.7946	10.6042	23.8521
PpBF7G2272600	Type_II	0	0	0	0.41883	0.256134	0.564587	3.1939	1.81563	0	0	0	0	0.705077	0.547359	1.43726	0.257385	0	0	0
PpBF7G2400600	Type_II	0	0	0	0	0	0	0	0	0	0	0	0	0	0	0	0	0.0738253	0	0
PpBF7G2264500	Type_II	4.10584	5.6648	6.98589	3.55332	8.3633	7.57764	10.5289	7.39944	2.67089	9.61387	4.56982	3.80466	5.68371	2.44876	19.9919	33.1536	22.3345	16.6093	10.0183
PpBF7G2171200	Type_II	28.2276	26.5134	31.4801	22.5276	14.5658	11.3757	7.81297	20.504	8.33512	29.4641	7.58535	15.5546	41.0025	15.0048	5.58352	6.80174	8.52114	7.99002	11.2005
PpBF7G2315800	Type_II	3.18816	5.96845	6.50319	2.99247	6.10139	3.57588	3.17144	3.03662	3.56824	4.48269	4.00924	2.12722	4.39872	2.97155	5.54786	2.55455	2.98114	3.81612	4.38359
PpBF7G2387100	Type_II	0.450017	0	0.643082	0	0	0.383668	0.131661	0	0	0	0	0	2.3384	0	0	0.0211517	0.360465	0	0
PpBF8G2667800	Type_II	0	0.16705	0.166961	0	0	0	0.128799	0	0	0	0	0	0	0	0.20256	0	0	0	0
PpBF8G2636800	Type_II	0	0.00400033	0	0	0	0.0681053	0.140329	0.200585	0	0	0.229137	0	0.979364	0	0.308559	0.059658	0.062719	0.287525	0
PpBF8G2627200	Type_II	0.141277	0	0.072522	0.640848	0.303843	0	0.143659	0.490367	0.612654	0	0	0	0.638093	0	0.10415	0	0.380055	0.644007	0
PpBF8G2654500	Type_II	3.47631	3.12985	4.93671	10.1954	4.5157	4.41894	3.22005	6.5553	4.15545	14.2952	1.4578	3.21367	6.86683	2.12167	1.16514	1.99457	3.03526	4.89646	7.91313
PpBF8G2579900	Type_II	59.239	10.7216	9.24199	27.0579	43.7274	25.7825	18.099	26.7927	41.8518	4.80872	6.78189	18.8131	11.5761	52.3153	55.4475	26.9308	35.6043	22.4447	13.9029
PpBF8G2668700	Type_II	54.972	31.4966	51.3321	86.4654	60.2269	77.8798	63.1522	84.6641	40.1464	75.157	28.6834	89.7373	32.3643	104.749	140.339	108.866	85.4	82.6223	76.9876
