# Supplementary material for: De novo gene integration into regulatory networks via interaction with conserved genes in peach
Source: Hortic Res. 2024 Sep 5;11(12):uhae252. doi: 10.1093/hr/uhae252 (PMC11630308; doi:10.1093/hr/uhae252)
Supplement: Web_Material_uhae252 [file web_material_uhae252.zip › Table S3.xlsx]

## Sheet: Sheet1
Table S3 The transcription factor binding sites of de novo genes in the genome of P. persica ‘baifeng’
Transcription factor binding site	Number
AP2/ERF	38
ARF	14
ARR	1
b3	58
BEL	8
bHLH	28
bZIP	214
BZR	8
C2H2	3
C3HC4	2
CAMTA	4
CO-like	1
DOF	87
E2F	14
EIL	2
FAR	4
G2-like	2
GATA	1
G-box	60
GRAS	2
GRF	1
HB	3
HD-ZIP	15
Hsf	18
IDD	2
KNOX	10
LBD	4
LFY	19
LIM	1
LTRE	2
MADS	84
MYB	421
MYC	35
NAC	52
NF-YB	4
PacC	4
PHD	9
RAV	1
SBF	3
SBP	2
SRS	4
TCP	49
TFIIIA	2
trihelix	41
VOZ	2
VQ	4
Whirly	1
WOX	1
WRKY	121
ZF-HD	9
