# Supplementary material for: De novo gene integration into regulatory networks via interaction with conserved genes in peach
Source: Hortic Res. 2024 Sep 5;11(12):uhae252. doi: 10.1093/hr/uhae252 (PMC11630308; doi:10.1093/hr/uhae252)
Supplement: Web_Material_uhae252 [file web_material_uhae252.zip › Table S4.xlsx]

## Sheet: Sheet1
Table S4 The transcription factor binding sites of conserved genes in the genome of P. persica ‘baifeng’
Transcription factor binding site	Number
ABF	114
ALF	1
AP2/ERF	1519
ARF	78
ARR	31
AT-Hook	14
B3	1208
BEL	283
bHLH	1365
BPC	7444
bZIP	5653
BZR	165
C2H2	70
C3HC4	55
CAMTA	130
CBF	204
Cre1	45
CRR1	14
DOF	1165
E2F	499
EIL	62
FAR1	110
G2-like	17
GARP	3
GATA	53
G-box	2324
GBP	41
GRAS	45
GRF	26
HB	150
HD	88
HD-ZIP	146
HMG	24
Hsf	459
IDD	101
LBD	113
LIM	95
LTRE	20
MADS	1967
MYB	2403
MYB-like	3
MYC	863
NAC	1074
NF	2
NF-YB	16
PacC	1
PHD	281
PHR1	22
PLATZ	3
SBP	25
SCL	1
SEBF	4
SORLIP	2
SPL	30
STY	90
TALE	17
TCP	1568
TEIL	2
TFIIIA	18
trihelix	794
USF	25
VOZ	48
Whirly	13
WOX	382
WRKY	1502
ZF	78
ZF-HD	70
LFY	298
