# Supplementary material for: De novo gene integration into regulatory networks via interaction with conserved genes in peach
Source: Hortic Res. 2024 Sep 5;11(12):uhae252. doi: 10.1093/hr/uhae252 (PMC11630308; doi:10.1093/hr/uhae252)
Supplement: Web_Material_uhae252 [file web_material_uhae252.zip › Table S5.xlsx]

## Sheet: Sheet1
Table S5 Comparison of the transcription factor binding sites between Type-I and Type-II de novo genes inthe genome of P. persica ‘baifeng’
Transcription factor binding site	Number
Type-I genes
bZIP	122
DOF	47
MYB	300
BEL	5
bHLH	14
HD-ZIP	12
NAC	31
G-box	32
MYC	23
NF-YB	3
WRKY	59
AP2/ERF	23
MADS	49
B3	36
KNOX	4
trihelix	18
CAMTA	2
Hsf	6
LTRE	2
TFIIIA	2
ZF-HD	4
VOZ	2
E2F	8
PHD	5
TCP	24
PacC	1
LBD	3
SBP	1
ARR	1
CO-like	1
BZR	5
ARF	4
EIL	1
G2-like	1
LFY	13
RAV	1
FAR	4
SRS	2
IDD	1
GRAS	1
VQ	1
SBF	2
C2H2	1
HB	1
LIM	1
GRF	1
Whirly	1
GATA	1
Type-II genes
BEL	3
Hsf	12
MYB	121
WRKY	62
WOX	1
bHLH	14
bZIP	92
G-box	28
MADS	35
PHD	4
SRS	2
ZF-HD	5
ARF	10
E2F	6
DOF	40
trihelix	23
CAMTA	2
MYC	12
VQ	3
BZR	3
NF-YB	1
HD-ZIP	3
PacC	3
KNOX	6
AP2/ERF	15
B3	22
NAC	21
TCP	25
C3HC4	2
SBP	1
EIL	1
IDD	1
HB	2
C2H2	2
LFY	6
SBF	1
LBD	1
G2-like	1
GRAS	1
