# Supplementary material for: De novo gene integration into regulatory networks via interaction with conserved genes in peach
Source: Hortic Res. 2024 Sep 5;11(12):uhae252. doi: 10.1093/hr/uhae252 (PMC11630308; doi:10.1093/hr/uhae252)
Supplement: Web_Material_uhae252 [file web_material_uhae252.zip › Table S6.xlsx]

## Sheet: Sheet1
Gene ID	Type	Modules
PpBF1G0324600	Type_I	black
PpBF1G0048400	Type_I	black
PpBF2G0889400	Type_I	black
PpBF6G2048600	Type_I	black
PpBF6G1985100	Type_I	black
PpBF6G2007000	Type_I	black
PpBF6G2026200	Type_I	black
PpBF8G2588300	Type_I	black
PpBF1G0329100	Type_II	black
PpBF4G1313900	Type_II	black
PpBF5G1615300	Type_II	black
PpBF6G1918200	Type_II	black
PpBF6G2066300	Type_II	black
PpBF7G2387100	Type_II	black
PpBF8G2636800	Type_II	black
PpBF1G0271800	Type_I	blue
PpBF1G0418300	Type_I	blue
PpBF2G0782300	Type_I	blue
PpBF3G1170300	Type_I	blue
PpBF5G1538200	Type_I	blue
PpBF8G2612000	Type_I	blue
PpBF1G0083000	Type_II	blue
PpBF1G0211000	Type_II	blue
PpBF2G0823700	Type_II	blue
PpBF2G0682900	Type_II	blue
PpBF3G0914200	Type_II	blue
PpBF3G1017400	Type_II	blue
PpBF3G1101800	Type_II	blue
PpBF8G2667800	Type_II	blue
PpBF3G1236700	Type_I	brown
PpBF1G0448300	Type_II	brown
PpBF3G1172000	Type_II	brown
PpBF3G1189900	Type_II	brown
PpBF5G1646700	Type_II	brown
PpBF5G1655200	Type_II	brown
PpBF2G0770400	Type_I	cyan
PpBF4G1494800	Type_I	cyan
PpBF6G2119300	Type_II	cyan
PpBF6G2059600	Type_II	cyan
PpBF8G2579900	Type_II	darkgreen
PpBF1G0558600	Type_I	darkgrey
PpBF2G0609800	Type_I	darkgrey
PpBF2G0750300	Type_I	darkgrey
PpBF1G0422500	Type_I	green
PpBF1G0072200	Type_I	green
PpBF4G1400900	Type_I	green
PpBF7G2391300	Type_I	green
PpBF2G0866300	Type_II	green
PpBF3G0970800	Type_II	green
PpBF4G1281300	Type_II	green
PpBF8G2654500	Type_II	green
PpBF3G1094100	Type_I	greenyellow
PpBF2G0801700	Type_II	greenyellow
PpBF3G1180800	Type_II	greenyellow
PpBF6G1888900	Type_II	greenyellow
PpBF7G2315800	Type_II	greenyellow
PpBF6G2065000	Type_I	grey
PpBF4G1320200	Type_II	grey
PpBF7G2188500	Type_I	grey60
PpBF1G0212400	Type_II	grey60
PpBF6G1982600	Type_II	grey60
PpBF1G0347600	Type_I	lightcyan
PpBF2G0863600	Type_I	lightcyan
PpBF7G2305900	Type_I	lightcyan
PpBF1G0427700	Type_II	lightcyan
PpBF1G0313700	Type_II	lightcyan
PpBF2G0878700	Type_I	lightgreen
PpBF2G0778800	Type_I	lightgreen
PpBF3G1177200	Type_I	lightgreen
PpBF5G1768800	Type_I	lightgreen
PpBF8G2627200	Type_II	lightgreen
PpBF6G2097800	Type_II	lightyellow
PpBF4G1318000	Type_I	magenta
PpBF5G1551300	Type_I	magenta
PpBF7G2365300	Type_I	magenta
PpBF1G0014200	Type_II	magenta
PpBF5G1545100	Type_II	magenta
PpBF6G1841300	Type_II	magenta
PpBF7G2234600	Type_I	midnightblue
PpBF1G0286400	Type_II	midnightblue
PpBF4G1251600	Type_II	midnightblue
PpBF6G2075900	Type_II	midnightblue
PpBF7G2171200	Type_II	midnightblue
PpBF1G0131700	Type_I	pink
PpBF2G0877600	Type_I	pink
PpBF3G0987500	Type_I	pink
PpBF7G2315400	Type_I	pink
PpBF1G0273900	Type_II	pink
PpBF3G1202300	Type_II	pink
PpBF3G1210600	Type_II	pink
PpBF6G1868200	Type_II	pink
PpBF6G1798400	Type_II	pink
PpBF7G2264500	Type_II	pink
PpBF1G0259800	Type_I	purple
PpBF1G0497800	Type_I	purple
PpBF1G0396200	Type_I	purple
PpBF6G1883100	Type_I	purple
PpBF6G1983900	Type_I	purple
PpBF8G2614300	Type_II	purple
PpBF1G0334500	Type_II	purple
PpBF3G0984500	Type_II	purple
PpBF6G1905300	Type_II	purple
PpBF6G2109000	Type_II	purple
PpBF2G0766300	Type_I	red
PpBF2G0897600	Type_I	red
PpBF5G1757500	Type_I	red
PpBF5G1669700	Type_I	red
PpBF6G1984700	Type_I	red
PpBF6G2094500	Type_I	red
PpBF1G0527800	Type_II	red
PpBF1G0267100	Type_II	red
PpBF2G0751100	Type_II	red
PpBF2G0903400	Type_I	salmon
PpBF3G1111200	Type_I	salmon
PpBF8G2521000	Type_I	salmon
PpBF1G0229000	Type_II	salmon
PpBF4G1419000	Type_II	salmon
PpBF6G1830500	Type_II	salmon
PpBF6G2101700	Type_II	salmon
PpBF6G2100400	Type_I	tan
PpBF1G0011200	Type_II	tan
PpBF5G1772700	Type_II	tan
PpBF8G2668700	Type_II	tan
PpBF1G0137700	Type_I	turquoise
PpBF1G0532600	Type_I	turquoise
PpBF2G0598400	Type_I	turquoise
PpBF2G0771700	Type_I	turquoise
PpBF4G1318800	Type_I	turquoise
PpBF7G2240900	Type_I	turquoise
PpBF1G0480900	Type_II	turquoise
PpBF1G0113300	Type_II	turquoise
PpBF2G0616300	Type_II	turquoise
PpBF2G0767500	Type_II	turquoise
PpBF4G1311600	Type_II	turquoise
PpBF5G1567400	Type_II	turquoise
PpBF6G2114300	Type_II	turquoise
PpBF6G1955000	Type_II	turquoise
PpBF6G1895400	Type_II	turquoise
PpBF1G0109000	Type_I	yellow
PpBF1G0379000	Type_I	yellow
PpBF6G1988800	Type_I	yellow
PpBF6G1836800	Type_I	yellow
PpBF7G2327500	Type_I	yellow
PpBF7G2235300	Type_I	yellow
PpBF1G0401700	Type_II	yellow
PpBF1G0345900	Type_II	yellow
PpBF2G0882100	Type_II	yellow
PpBF2G0785400	Type_II	yellow
PpBF3G1205600	Type_II	yellow
PpBF4G1449800	Type_II	yellow
PpBF6G1790100	Type_II	yellow
PpBF7G2272600	Type_II	yellow
