# Supplementary material for: De novo gene integration into regulatory networks via interaction with conserved genes in peach
Source: Hortic Res. 2024 Sep 5;11(12):uhae252. doi: 10.1093/hr/uhae252 (PMC11630308; doi:10.1093/hr/uhae252)
Supplement: Web_Material_uhae252 [file web_material_uhae252.zip › Table S7.xlsx]

## Sheet: Sheet1
GeneID	Tpye	Chr	5'	3'	Quantitative trait loci region
PpBF1G0324600	Type I	Chr1	30722229	30722610	Ripening date
PpBF1G0347600	Type I	Chr1	32407555	32407812	Ripening date
PpBF1G0379000	Type I	Chr1	34459017	34459291	Fruit diameter
PpBF1G0391300	Type I	Chr1	35238150	35238559	Fruit diameter
PpBF1G0532600	Type I	Chr1	45147086	45148733	Bloom date
PpBF1G0558600	Type I	Chr1	47178165	47178287	Bloom date
PpBF2G0889400	Type I	Chr2	29369345	29369593	pH
PpBF2G0897600	Type I	Chr2	29830029	29830583	pH
PpBF2G0903400	Type I	Chr2	30116944	30117207	pH
PpBF4G1400900	Type I	Chr4	10542533	10543015	Ripening date,Redness around pit,Fruit firmness,Soluble solid concentration,Days after bloom
PpBF4G1488500	Type I	Chr4	18882350	18882935	Adherence
PpBF4G1494800	Type I	Chr4	19900293	19900791	Adherence
PpBF4G1502900	Type I	Chr4	20952827	20953219	Adherence
PpBF5G1540500	Type I	Chr5	690087	690440	pH
PpBF5G1551300	Type I	Chr5	1672978	1674357	Soluble solid concentration
PpBF5G1757500	Type I	Chr5	17528120	17528513	Blush
PpBF1G0313700	Type II	Chr1	30026378	30026752	Ripening date
PpBF1G0329100	Type II	Chr1	31023556	31023833	Ripening date
PpBF1G0334500	Type II	Chr1	31456868	31457181	Ripening date
PpBF1G0527800	Type II	Chr1	44740652	44741719	Bloom date
PpBF2G0882100	Type II	Chr2	29009264	29009539	pH
PpBF4G1419000	Type II	Chr4	11927233	11928006	Ripening date,Redness around pit,Fruit firmness,Soluble solid concentration,Days after bloom
PpBF6G2109000	Type II	Chr6	28900777	28901158	Redness around pit
PpBF6G2114300	Type II	Chr6	29196335	29197487	Redness around pit
PpBF6G2119300	Type II	Chr6	29467819	29468086	Redness around pit
