# Supplementary material for: De novo gene integration into regulatory networks via interaction with conserved genes in peach
Source: Hortic Res. 2024 Sep 5;11(12):uhae252. doi: 10.1093/hr/uhae252 (PMC11630308; doi:10.1093/hr/uhae252)
Supplement: Web_Material_uhae252 [file web_material_uhae252.zip › Table S8.xlsx]

## Sheet: Sheet1
GeneID	Tpye	Chr	5'	3'	Quantitative trait loci region
PpBF4G1400900	Type I	Chr4	10542533	10543015	Ripening date,Redness around pit,Fruit firmness,Soluble solid concentration,Days after bloom
PpBF4G1419000	Type II	Chr4	11927233	11928006	Ripening date,Redness around pit,Fruit firmness,Soluble solid concentration,Days after bloom
